# Supplementary material for: Optimizing in vitro slow-growth conservation media for garlic under ambient conditions: further implications for core set accessions
Source: BMC Plant Biol. 2025 Aug 4;25:1022. doi: 10.1186/s12870-025-06892-1 (PMC12320307; doi:10.1186/s12870-025-06892-1)
Supplement: Supplementary file 11 — Supplementary Material 11. [file 12870_2025_6892_MOESM11_ESM.xlsx]

## Sheet: data
rep	var	months	treatment	SL	RL	NS	NR	S
1	1	1	1	2.73861	0.707107	1.58114	0.707107	2.34521
1	1	1	2	4.06202	2.73861	1.87083	1.58114	2.12132
1	1	1	3	3.80789	0.83666	1.87083	1.58114	2.34521
1	1	1	4	3.67423	2.91548	1.87083	2.54951	2.12132
1	1	1	5	3.80789	2.91548	1.58114	1.87083	2.12132
1	1	1	6	2.34521	0.707107	1.22474	0.707107	2.34521
1	1	1	7	2.73861	0.707107	1.22474	0.707107	2.34521
1	1	1	8	1.30384	0.894427	1.22474	1.22474	2.34521
1	1	1	9	1	0.707107	1.22474	0.707107	2.34521
1	1	1	10	3.53553	1.87083	1.58114	2.12132	2.12132
1	1	1	11	2.54951	0.707107	1.58114	0.707107	2.34521
1	1	1	12	3.53553	0.707107	1.58114	0.707107	2.34521
1	1	1	13	3.53553	1.58114	1.58114	1.58114	2.12132
1	1	1	14	3.53553	0.707107	1.58114	0.707107	2.34521
1	1	1	15	3.53553	0.83666	1.87083	1.22474	2.34521
1	1	1	16	3.53553	2.73861	1.58114	0.707107	2.34521
1	1	1	17	2.91548	0.707107	1.58114	0.707107	2.34521
1	1	1	18	2.73861	0.707107	1.58114	0.707107	2.34521
1	1	1	19	2.34521	1.58114	1.22474	1.22474	2.12132
1	1	1	20	1.87083	0.707107	1.22474	0.707107	2.34521
1	1	1	21	1.87083	0.707107	1.22474	0.707107	2.34521
2	1	1	1	2.54951	0.83666	1.58114	1.22474	2.34521
2	1	1	2	4.1833	2.91548	2.34521	1.87083	2.12132
2	1	1	3	3.67423	2.34521	1.87083	1.58114	2.12132
2	1	1	4	3.80789	3.08221	1.58114	1.58114	2.12132
2	1	1	5	3.80789	2.91548	1.58114	1.87083	2.12132
2	1	1	6	3.24037	0.707107	1.58114	0.707107	2.34521
2	1	1	7	2.91548	0.707107	1.22474	0.707107	2.34521
2	1	1	8	1.34164	0.894427	1.22474	1.22474	2.34521
2	1	1	9	1	0.707107	1.22474	0.707107	2.34521
2	1	1	10	3.53553	0.83666	1.22474	1.22474	2.34521
2	1	1	11	3.39116	0.707107	1.58114	0.707107	2.34521
2	1	1	12	3.39116	0.707107	1.58114	0.707107	2.34521
2	1	1	13	2.91548	2.54951	1.22474	1.58114	2.12132
2	1	1	14	3.53553	2.54951	1.58114	1.22474	2.34521
2	1	1	15	3.53553	0.707107	1.87083	0.707107	2.34521
2	1	1	16	3.67423	0.707107	1.58114	1.58114	2.12132
2	1	1	17	3.53553	0.707107	1.58114	0.707107	2.34521
2	1	1	18	2.91548	0.707107	1.22474	0.707107	2.34521
2	1	1	19	2.73861	0.707107	1.22474	0.707107	2.34521
2	1	1	20	2.12132	1	1.22474	1.58114	2.12132
2	1	1	21	2.12132	0.707107	1.22474	0.707107	2.34521
3	1	1	1	2.91548	0.894427	1.58114	1.87083	2.12132
3	1	1	2	3.08221	3.08221	1.58114	1.58114	2.12132
3	1	1	3	3.80789	0.83666	1.87083	1.58114	2.12132
3	1	1	4	3.24037	0.707107	1.58114	0.707107	2.34521
3	1	1	5	3.80789	2.91548	1.58114	1.87083	2.12132
3	1	1	6	2.91548	2.12132	1.58114	1.22474	2.12132
3	1	1	7	2.12132	0.707107	1.22474	0.707107	2.34521
3	1	1	8	1.41421	0.707107	1.22474	0.707107	2.34521
3	1	1	9	0.894427	0.707107	1.22474	0.707107	2.34521
3	1	1	10	3.24037	1.22474	1.58114	1.22474	2.12132
3	1	1	11	2.73861	0.707107	1.58114	0.707107	2.34521
3	1	1	12	3.39116	0.707107	1.58114	0.707107	2.34521
3	1	1	13	3.08221	0.707107	1.58114	0.707107	2.34521
3	1	1	14	3.53553	2.91548	1.58114	1.22474	2.12132
3	1	1	15	3.53553	0.707107	1.58114	0.707107	2.34521
3	1	1	16	3.67423	1.87083	1.87083	1.22474	2.12132
3	1	1	17	3.53553	0.707107	1.22474	0.707107	2.34521
3	1	1	18	2.54951	0.707107	1.22474	0.707107	2.34521
3	1	1	19	3.08221	1.58114	1.22474	1.58114	2.12132
3	1	1	20	1.87083	0.707107	1.58114	0.707107	2.34521
3	1	1	21	2.12132	1.22474	1.22474	1.22474	2.34521
4	1	1	1	2.54951	0.83666	1.87083	1.87083	2.34521
4	1	1	2	3.80789	2.34521	1.87083	1.87083	2.12132
4	1	1	3	3.60555	1.58114	1.58114	1.58114	2.12132
4	1	1	4	3.937	0.707107	1.87083	0.707107	2.34521
4	1	1	5	3.53553	2.34521	1.58114	0.707107	2.34521
4	1	1	6	3.08221	0.707107	1.58114	0.707107	2.34521
4	1	1	7	1.87083	0.707107	1.22474	0.707107	2.34521
4	1	1	8	1.22474	0.707107	1.22474	0.707107	2.34521
4	1	1	9	1.22474	0.707107	1.22474	0.707107	2.34521
4	1	1	10	3.53553	0.707107	1.58114	0.707107	2.34521
4	1	1	11	2.91548	0.707107	1.58114	0.707107	2.34521
4	1	1	12	3.53553	0.707107	1.58114	0.707107	2.34521
4	1	1	13	3.53553	0.707107	1.58114	0.707107	2.34521
4	1	1	14	3.08221	2.91548	1.58114	1.58114	2.12132
4	1	1	15	3.53553	0.707107	1.58114	0.707107	2.34521
4	1	1	16	2.91548	2.34521	1.58114	1.22474	2.12132
4	1	1	17	3.24037	2.54951	1.22474	1.87083	2.34521
4	1	1	18	2.91548	1.58114	1.22474	1.58114	2.34521
4	1	1	19	2.91548	0.707107	1.22474	0.707107	2.12132
4	1	1	20	2.12132	0.707107	1.22474	0.707107	2.12132
4	1	1	21	2.34521	1.58114	1.22474	1.58114	2.34521
5	1	1	1	2.54951	0.707107	1.58114	0.707107	2.34521
5	1	1	2	3.80789	2.91548	1.87083	1.58114	2.12132
5	1	1	3	3.67423	2.12132	1.58114	1.58114	2.12132
5	1	1	4	3.60555	2.34521	1.87083	1.58114	2.12132
5	1	1	5	3.60555	0.707107	1.58114	2.12132	2.34521
5	1	1	6	2.91548	0.707107	1.87083	0.707107	2.12132
5	1	1	7	2.34521	2.34521	1.22474	1.22474	2.12132
5	1	1	8	1.30384	0.707107	1.22474	0.707107	2.34521
5	1	1	9	1.09545	0.707107	1.22474	0.707107	2.34521
5	1	1	10	3.60555	2.12132	1.87083	1.58114	2.12132
5	1	1	11	2.73861	0.707107	1.58114	0.707107	2.34521
5	1	1	12	3.24037	2.34521	1.87083	1.22474	2.12132
5	1	1	13	2.73861	0.707107	1.58114	0.707107	2.34521
5	1	1	14	3.24037	2.54951	1.58114	1.58114	2.12132
5	1	1	15	3.08221	0.707107	1.58114	0.707107	2.34521
5	1	1	16	3.24037	2.34521	1.58114	0.707107	2.34521
5	1	1	17	2.91548	2.54951	1.58114	1.58114	2.12132
5	1	1	18	3.08221	0.707107	1.22474	0.707107	2.34521
5	1	1	19	2.73861	0.707107	1.22474	0.707107	2.34521
5	1	1	20	2.34521	1.58114	1.22474	1.58114	2.12132
5	1	1	21	2.54951	0.707107	1.22474	0.707107	2.34521
6	1	1	1	2.23607	0.707107	1.58114	0.707107	2.34521
6	1	1	2	3.67423	3.08221	1.87083	1.87083	2.12132
6	1	1	3	3.937	2.54951	1.87083	1.87083	2.12132
6	1	1	4	3.67423	2.54951	1.58114	1.22474	2.34521
6	1	1	5	3.16228	3.08221	1.58114	1.22474	2.34521
6	1	1	6	3.08221	0.707107	1.58114	0.707107	2.12132
6	1	1	7	2.34521	0.707107	1.58114	0.707107	2.12132
6	1	1	8	1.58114	0.707107	1.22474	0.707107	2.12132
6	1	1	9	1.14018	0.707107	1.22474	0.707107	2.12132
6	1	1	10	3.53553	1	1.58114	1.22474	2.34521
6	1	1	11	3.39116	1.58114	1.58114	1.22474	2.34521
6	1	1	12	3.39116	2.54951	1.58114	1.58114	2.12132
6	1	1	13	3.24037	0.707107	1.58114	0.707107	2.34521
6	1	1	14	3.39116	2.12132	1.58114	1.22474	2.12132
6	1	1	15	2.91548	0.707107	1.58114	0.707107	2.34521
6	1	1	16	2.91548	0.707107	1.22474	0.707107	2.34521
6	1	1	17	2.91548	2.12132	1.58114	1.58114	2.12132
6	1	1	18	2.73861	1	1.22474	1.22474	2.34521
6	1	1	19	2.54951	0.707107	1.22474	0.707107	2.34521
6	1	1	20	2.73861	0.707107	1.58114	0.707107	2.34521
6	1	1	21	2.73861	1.87083	1.22474	1.58114	2.12132
7	1	1	1	2.12132	0.707107	1.58114	0.707107	2.34521
7	1	1	2	3.67423	2.91548	1.87083	2.54951	2.12132
7	1	1	3	3.80789	2.91548	2.12132	1.87083	2.12132
7	1	1	4	2.54951	0.894427	1.58114	1.22474	2.34521
7	1	1	5	3.67423	2.54951	1.87083	0.707107	2.34521
7	1	1	6	3.53553	1.87083	1.87083	1.22474	2.34521
7	1	1	7	2.91548	0.707107	1.22474	0.707107	2.34521
7	1	1	8	1.58114	0.707107	1.58114	0.707107	2.34521
7	1	1	9	1.18322	0.707107	1.22474	0.707107	2.34521
7	1	1	10	3.39116	2.73861	1.58114	1.22474	2.12132
7	1	1	11	3.08221	0.707107	1.58114	0.707107	2.34521
7	1	1	12	3.53553	2.34521	1.58114	1.22474	2.12132
7	1	1	13	3.39116	1.58114	2.12132	1.22474	2.12132
7	1	1	14	3.53553	0.707107	1.58114	0.707107	2.34521
7	1	1	15	2.73861	0.707107	1.58114	0.707107	2.34521
7	1	1	16	3.08221	0.707107	1.87083	0.707107	2.34521
7	1	1	17	2.73861	2.54951	1.87083	1.87083	2.12132
7	1	1	18	2.91548	0.707107	1.22474	0.707107	2.34521
7	1	1	19	2.73861	0.707107	1.22474	0.707107	2.34521
7	1	1	20	2.34521	0.707107	1.22474	0.707107	2.34521
7	1	1	21	2.73861	1.58114	1.22474	1.22474	2.12132
1	1	2	1	3.08221	0.83666	1.58114	1.58114	1.22474
1	1	2	2	4.1833	2.73861	1.87083	1.87083	1.22474
1	1	2	3	3.80789	1	1.87083	1.87083	1.22474
1	1	2	4	3.937	3.08221	2.12132	2.73861	1.87083
1	1	2	5	4.06202	3.08221	1.87083	1.87083	1.22474
1	1	2	6	2.54951	1.87083	1.58114	1.58114	1.87083
1	1	2	7	3.08221	1.58114	1.22474	1.58114	1.87083
1	1	2	8	1.58114	1	1.22474	1.22474	1.87083
1	1	2	9	2.12132	1.58114	1.22474	1.22474	1.58114
1	1	2	10	3.67423	2.12132	1.58114	1.58114	2.34521
1	1	2	11	2.73861	1	1.58114	1.22474	2.12132
1	1	2	12	3.67423	1.22474	1.58114	1.22474	2.34521
1	1	2	13	3.67423	1.58114	1.22474	1.58114	2.34521
1	1	2	14	3.67423	2.34521	1.58114	1.58114	2.12132
1	1	2	15	3.67423	1	1.87083	1.58114	1.58114
1	1	2	16	3.937	2.34521	1.58114	1.22474	2.12132
1	1	2	17	3.08221	1	1.58114	1.22474	2.34521
1	1	2	18	3.67423	2.34521	1.58114	1.87083	2.12132
1	1	2	19	3.53553	3.08221	1.58114	1.87083	1.58114
1	1	2	20	3.67423	2.73861	1.22474	1.87083	1.58114
1	1	2	21	3.67423	2.54951	1.58114	1.87083	1.58114
2	1	2	1	2.73861	0.83666	1.58114	1.58114	1.22474
2	1	2	2	4.30116	2.91548	2.34521	1.58114	1.22474
2	1	2	3	3.67423	2.54951	1.87083	1.87083	1.22474
2	1	2	4	4.06202	3.24037	2.12132	2.12132	1.87083
2	1	2	5	4.06202	2.73861	1.58114	1.58114	1.58114
2	1	2	6	3.24037	2.12132	1.87083	1.22474	2.12132
2	1	2	7	3.08221	1.22474	1.22474	1.22474	2.12132
2	1	2	8	1.87083	1.04881	1.22474	1.22474	1.58114
2	1	2	9	2.12132	1.87083	1.22474	1.09545	2.12132
2	1	2	10	3.67423	1.09545	1.22474	1.87083	1.58114
2	1	2	11	3.53553	1.30384	1.58114	1.22474	2.12132
2	1	2	12	3.39116	1.58114	1.58114	1.58114	2.12132
2	1	2	13	3.08221	1.58114	1.58114	1.87083	2.12132
2	1	2	14	3.67423	2.54951	1.58114	1.58114	2.12132
2	1	2	15	3.53553	2.73861	1.87083	1.87083	2.12132
2	1	2	16	3.67423	2.34521	1.87083	1.22474	1.87083
2	1	2	17	3.53553	1.58114	1.58114	1.22474	2.34521
2	1	2	18	3.53553	2.54951	1.58114	1.58114	2.12132
2	1	2	19	3.67423	2.54951	1.58114	1.58114	2.34521
2	1	2	20	3.53553	2.73861	1.22474	1.87083	1.58114
2	1	2	21	3.53553	2.54951	1.58114	1.87083	1.58114
3	1	2	1	3.08221	1.04881	1.58114	3.08221	1.22474
3	1	2	2	3.39116	3.08221	1.58114	1.58114	1.87083
3	1	2	3	3.937	1.22474	1.58114	1.58114	1.22474
3	1	2	4	3.80789	1.87083	1.87083	1.58114	1.87083
3	1	2	5	3.937	2.73861	1.87083	1.58114	1.58114
3	1	2	6	3.24037	2.34521	2.12132	1.58114	2.12132
3	1	2	7	2.91548	1.87083	1.22474	0.707107	2.12132
3	1	2	8	1.58114	0.83666	1.22474	1.22474	1.87083
3	1	2	9	2.12132	1	1.22474	1	1.87083
3	1	2	10	3.937	0.894427	1.58114	1.22474	2.12132
3	1	2	11	3.08221	1.09545	1.58114	1.22474	1.87083
3	1	2	12	3.39116	1.92354	1.58114	1.22474	2.34521
3	1	2	13	3.24037	1.89737	1.58114	1.58114	2.12132
3	1	2	14	3.53553	2.91548	1.58114	1.58114	2.12132
3	1	2	15	3.53553	2.34521	1.58114	0.71	1.58114
3	1	2	16	3.67423	2.12132	1.58114	1.22474	1.87083
3	1	2	17	3.67423	1.87083	1.22474	1.22474	1.58114
3	1	2	18	3.39116	2.54951	1.22474	1.22474	1.58114
3	1	2	19	3.24037	2.73861	1.22474	1.87083	2.34521
3	1	2	20	3.39116	2.54951	1.87083	1.58114	1.87083
3	1	2	21	3.53553	2.73861	1.22474	1.58114	1.58114
4	1	2	1	2.73861	1	1.87083	1.87083	1.22474
4	1	2	2	4.06202	2.34521	1.87083	1.87083	1.22474
4	1	2	3	3.60555	1.87083	1.87083	2.12132	1.87083
4	1	2	4	4.06202	1.58114	2.12132	1.22474	1.58114
4	1	2	5	3.53553	2.34521	1.58114	1.58114	1.58114
4	1	2	6	3.08221	1.87083	2.12132	1.87083	1.87083
4	1	2	7	2.12132	1.22474	1.22474	0.707107	1.87083
4	1	2	8	1.58114	1	1.22474	0.707107	1.58114
4	1	2	9	1.58114	1.87083	1.22474	1	2.12132
4	1	2	10	3.24037	1	1.58114	1.87083	1.87083
4	1	2	11	3.08221	1.41421	1.58114	1.22474	1.87083
4	1	2	12	3.67423	2.12132	1.58114	1.58114	1.58114
4	1	2	13	3.53553	1.58114	1.58114	1.58114	1.87083
4	1	2	14	3.08221	3.08221	1.58114	1.87083	2.12132
4	1	2	15	3.53553	2.12132	1.58114	1.58114	2.34521
4	1	2	16	3.08221	1.87083	1.58114	1.58114	2.12132
4	1	2	17	3.39116	2.54951	1.58114	1.58114	1.87083
4	1	2	18	3.39116	2.73861	1.22474	2.12132	1.58114
4	1	2	19	3.39116	2.91548	1.22474	1.58114	2.34521
4	1	2	20	3.39116	2.54951	1.58114	1.58114	2.34521
4	1	2	21	3.67423	3.08221	1.22474	1.87083	2.12132
5	1	2	1	2.91548	0.83666	1.58114	1.58114	1.22474
5	1	2	2	4.06202	2.91548	1.87083	1.58114	1.22474
5	1	2	3	3.67423	1.58114	1.87083	1.87083	1.22474
5	1	2	4	3.67423	2.34521	2.12132	1.58114	1.87083
5	1	2	5	3.67423	1.87083	1.22474	3.08221	1.87083
5	1	2	6	3.08221	1.58114	1.87083	1.22474	1.87083
5	1	2	7	2.34521	2.34521	1.22474	1.22474	2.12132
5	1	2	8	1.41421	0.707107	1.22474	1.58114	2.12132
5	1	2	9	1.87083	1.58114	1.22474	0.894427	2.12132
5	1	2	10	3.60555	1.14018	1.87083	2.12132	1.87083
5	1	2	11	3.24037	1.58114	1.58114	1.22474	1.87083
5	1	2	12	3.24037	2.34521	1.87083	1.22474	1.58114
5	1	2	13	2.73861	1.30384	1.58114	1.87083	1.87083
5	1	2	14	3.24037	2.73861	1.58114	1.58114	2.12132
5	1	2	15	3.24037	2.91548	1.58114	1.87083	2.12132
5	1	2	16	2.91548	1.58114	1.58114	1.22474	2.34521
5	1	2	17	2.91548	2.54951	1.58114	1.58114	2.34521
5	1	2	18	3.67423	2.12132	1.58114	1.87083	2.12132
5	1	2	19	3.67423	2.73861	1.22474	1.87083	2.12132
5	1	2	20	3.53553	2.34521	1.58114	1.87083	2.12132
5	1	2	21	3.80789	2.34521	1.87083	1.58114	2.12132
6	1	2	1	2.54951	0.83666	1.58114	1.22474	1.22474
6	1	2	2	4.1833	3.08221	2.12132	2.73861	1.22474
6	1	2	3	3.80789	2.54951	1.87083	1.87083	1.22474
6	1	2	4	3.67423	2.54951	1.87083	1.58114	1.22474
6	1	2	5	3.39116	3.24037	1.87083	2.12132	2.12132
6	1	2	6	3.24037	0.707107	2.34521	0.707107	1.87083
6	1	2	7	2.54951	1.87083	1.58114	1.58114	1.87083
6	1	2	8	1.73205	0.707107	1.22474	0.707107	2.12132
6	1	2	9	1.58114	1.87083	1.22474	1.22474	1.87083
6	1	2	10	3.67423	2.73861	1.58114	1.58114	2.12132
6	1	2	11	3.53553	1.30384	1.58114	1.58114	2.12132
6	1	2	12	3.53553	2.54951	1.58114	1.58114	2.12132
6	1	2	13	3.24037	0.707107	1.58114	1.58114	2.12132
6	1	2	14	3.53553	2.12132	1.58114	1.58114	2.34521
6	1	2	15	3.08221	3.09839	1.58114	2.12132	2.12132
6	1	2	16	3.24037	1.87083	1.87083	1.58114	1.87083
6	1	2	17	3.08221	2.12132	1.87083	1.58114	2.12132
6	1	2	18	4.41588	1.87083	1.22474	1.58114	1.58114
6	1	2	19	3.53553	2.73861	1.58114	1.58114	1.87083
6	1	2	20	3.67423	2.34521	1.22474	1.87083	2.12132
6	1	2	21	3.80789	1.87083	1.58114	1.87083	1.87083
7	1	2	1	2.54951	0.894427	1.58114	1.22474	1.22474
7	1	2	2	3.80789	2.91548	2.12132	1.58114	1.87083
7	1	2	3	3.937	2.91548	2.12132	1.87083	1.22474
7	1	2	4	2.54951	0.894427	1.58114	1.87083	1.22474
7	1	2	5	3.80789	2.54951	1.87083	1.87083	1.87083
7	1	2	6	3.53553	2.12132	1.87083	1.58114	1.87083
7	1	2	7	3.08221	1.58114	1.22474	1.58114	2.12132
7	1	2	8	1.87083	0.707107	1.58114	1.58114	2.12132
7	1	2	9	1.22474	1.58114	1.22474	0.894427	1.87083
7	1	2	10	3.67423	2.12132	1.58114	1.58114	2.12132
7	1	2	11	3.08221	1.41421	1.58114	1.22474	1.87083
7	1	2	12	3.53553	2.34521	1.58114	1.22474	2.12132
7	1	2	13	3.53553	1.58114	1.58114	1.87083	2.12132
7	1	2	14	3.67423	1.58114	1.58114	1.22474	2.34521
7	1	2	15	2.91548	2	1.58114	1.58114	1.87083
7	1	2	16	2.73861	1.58114	1.22474	1.22474	2.12132
7	1	2	17	3.08221	2.54951	1.22474	1.87083	2.34521
7	1	2	18	3.53553	2.34521	1.22474	2.12132	2.12132
7	1	2	19	3.53553	2.91548	1.87083	1.58114	1.87083
7	1	2	20	3.67423	2.12132	1.22474	1.58114	1.87083
7	1	2	21	3.53553	2.12132	1.58114	1.58114	1.87083
1	1	3	1	0.707107	0.707107	0.707107	0.707107	1.22474
1	1	3	2	0.707107	0.707107	0.707107	0.707107	1.22474
1	1	3	3	0.707107	0.707107	0.707107	0.707107	1.22474
1	1	3	4	0.707107	0.707107	0.707107	0.707107	1.22474
1	1	3	5	0.707107	0.707107	0.707107	0.707107	1.22474
1	1	3	6	0.707107	0.707107	0.707107	0.707107	1.22474
1	1	3	7	0.707107	0.707107	0.707107	0.707107	1.22474
1	1	3	8	3.80789	2.34521	1.22474	1.87083	1.22474
1	1	3	9	3.24037	2.91548	1.22474	1.58114	1.22474
1	1	3	10	4.30116	2.12132	1.58114	1.87083	2.12132
1	1	3	11	3.08221	2.91548	1.58114	1.87083	1.87083
1	1	3	12	3.67423	1.87083	1.58114	1.58114	2.12132
1	1	3	13	4.1833	2.12132	1.58114	2.12132	2.12132
1	1	3	14	3.937	1.22474	1.58114	2.12132	1.87083
1	1	3	15	3.937	1.58114	1.87083	1.58114	1.22474
1	1	3	16	3.937	2.34521	1.58114	1.58114	1.87083
1	1	3	17	3.24037	2.12132	1.58114	1.58114	1.87083
1	1	3	18	3.53553	2.12132	1.58114	1.87083	1.22474
1	1	3	19	3.53553	2.73861	1.58114	1.87083	1.87083
1	1	3	20	3.80789	2.73861	1.22474	1.87083	1.87083
1	1	3	21	3.67423	2.73861	1.58114	2.12132	1.22474
2	1	3	1	0.707107	0.707107	0.707107	0.707107	1.22474
2	1	3	2	0.707107	0.707107	0.707107	0.707107	1.22474
2	1	3	3	0.707107	0.707107	0.707107	0.707107	1.22474
2	1	3	4	0.707107	0.707107	0.707107	0.707107	1.22474
2	1	3	5	0.707107	0.707107	0.707107	0.707107	1.22474
2	1	3	6	3.67423	2.73861	1.87083	1.87083	1.58114
2	1	3	7	3.53553	2.54951	1.22474	2.12132	1.87083
2	1	3	8	2.54951	2.12132	1.22474	2.12132	1.22474
2	1	3	9	2.73861	1.22474	1.22474	1.87083	1.22474
2	1	3	10	3.80789	1.87083	1.22474	1.87083	2.12132
2	1	3	11	3.67423	3.24037	1.58114	1.87083	1.87083
2	1	3	12	3.80789	2.12132	1.58114	1.58114	1.87083
2	1	3	13	3.937	2.12132	1.58114	1.87083	1.87083
2	1	3	14	3.937	2.91548	1.58114	1.87083	1.87083
2	1	3	15	3.80789	2.12132	1.87083	1.87083	2.34521
2	1	3	16	3.80789	2.54951	1.87083	1.58114	2.12132
2	1	3	17	3.67423	1.87083	1.58114	1.87083	1.87083
2	1	3	18	3.39116	2.54951	1.58114	1.87083	1.22474
2	1	3	19	3.80789	2.54951	1.58114	1.58114	1.58114
2	1	3	20	3.67423	2.73861	1.22474	1.87083	1.87083
2	1	3	21	3.53553	2.73861	1.58114	2.12132	1.22474
3	1	3	1	0.707107	0.707107	0.707107	0.707107	1.22474
3	1	3	2	0.707107	0.707107	0.707107	0.707107	1.22474
3	1	3	3	3.53553	1.22474	1.58114	2.12132	1.22474
3	1	3	4	0.707107	0.707107	0.707107	0.707107	1.22474
3	1	3	5	0.707107	0.707107	0.707107	0.707107	1.22474
3	1	3	6	3.39116	2.73861	1.22474	1.87083	1.87083
3	1	3	7	3.24037	2.73861	1.22474	1.87083	1.87083
3	1	3	8	2.73861	2.91548	1.22474	1.87083	1.22474
3	1	3	9	3.08221	3.08221	1.22474	1.87083	1.22474
3	1	3	10	4.06202	2.12132	1.58114	1.58114	2.34521
3	1	3	11	3.24037	2.54951	1.58114	1.87083	1.87083
3	1	3	12	4.06202	2.54951	1.58114	1.87083	1.87083
3	1	3	13	3.67423	2.34521	1.58114	1.87083	1.87083
3	1	3	14	4.06202	3.08221	1.58114	1.58114	1.87083
3	1	3	15	3.67423	2.34521	1.58114	2.12132	1.22474
3	1	3	16	3.80789	2.73861	1.58114	1.58114	1.58114
3	1	3	17	3.67423	2.12132	1.22474	1.58114	1.58114
3	1	3	18	3.39116	2.54951	1.22474	1.87083	1.22474
3	1	3	19	3.80789	2.73861	1.22474	1.87083	1.87083
3	1	3	20	3.53553	2.54951	1.87083	1.58114	1.58114
3	1	3	21	3.67423	2.91548	1.22474	1.87083	1.58114
4	1	3	1	0.707107	0.707107	0.707107	0.707107	1.22474
4	1	3	2	0.707107	0.707107	0.707107	0.707107	1.22474
4	1	3	3	0.707107	0.707107	0.707107	0.707107	1.22474
4	1	3	4	0.707107	0.707107	0.707107	0.707107	1.22474
4	1	3	5	0.707107	0.707107	0.707107	0.707107	1.22474
4	1	3	6	3.80789	3.08221	2.12132	2.12132	1.87083
4	1	3	7	3.53553	2.73861	1.22474	2.12132	2.12132
4	1	3	8	3.24037	2.54951	1.22474	1.58114	1.22474
4	1	3	9	3.53553	2.91548	1.22474	1.87083	1.22474
4	1	3	10	3.53553	2.54951	1.58114	1.87083	1.22474
4	1	3	11	3.24037	2.73861	1.58114	1.58114	1.87083
4	1	3	12	4.1833	2.91548	1.87083	1.58114	1.58114
4	1	3	13	3.80789	2.12132	1.58114	1.87083	2.12132
4	1	3	14	4.41588	2.91548	1.58114	2.12132	2.34521
4	1	3	15	3.67423	2.12132	1.58114	1.87083	2.34521
4	1	3	16	3.67423	2.73861	1.58114	1.87083	1.22474
4	1	3	17	3.80789	2.73861	1.87083	1.87083	1.58114
4	1	3	18	3.24037	2.73861	1.22474	2.12132	1.22474
4	1	3	19	3.67423	2.91548	1.22474	1.58114	1.58114
4	1	3	20	3.53553	2.54951	1.58114	1.58114	1.87083
4	1	3	21	3.53553	3.08221	1.22474	1.87083	1.87083
5	1	3	1	0.707107	0.707107	0.707107	0.707107	1.22474
5	1	3	2	0.707107	0.707107	0.707107	0.707107	1.22474
5	1	3	3	0.707107	0.707107	0.707107	0.707107	1.22474
5	1	3	4	0.707107	0.707107	0.707107	0.707107	1.22474
5	1	3	5	0.707107	0.707107	0.707107	0.707107	1.22474
5	1	3	6	0.707107	0.707107	0.707107	0.707107	1.22474
5	1	3	7	3.53553	2.54951	1.22474	1.87083	1.87083
5	1	3	8	3.53553	2.73861	1.22474	1.87083	1.22474
5	1	3	9	3.80789	3.08221	1.22474	1.58114	1.22474
5	1	3	10	3.80789	2.34521	1.87083	1.87083	2.34521
5	1	3	11	3.53553	2.73861	1.58114	1.58114	1.22474
5	1	3	12	3.53553	3.24037	1.58114	1.87083	1.87083
5	1	3	13	4.30116	1.87083	1.58114	1.58114	1.87083
5	1	3	14	3.67423	2.12132	1.58114	2.34521	1.87083
5	1	3	15	3.53553	2.34521	1.58114	2.12132	1.22474
5	1	3	16	3.57771	2.91548	1.87083	1.87083	1.87083
5	1	3	17	3.24037	2.54951	1.87083	1.87083	1.87083
5	1	3	18	3.67423	2.12132	1.22474	1.87083	1.22474
5	1	3	19	3.53553	2.91548	1.22474	1.87083	1.58114
5	1	3	20	3.53553	2.73861	1.58114	1.87083	1.58114
5	1	3	21	3.80789	2.34521	1.87083	1.87083	1.87083
6	1	3	1	0.707107	0.707107	0.707107	0.707107	1.22474
6	1	3	2	0.707107	0.707107	0.707107	0.707107	1.22474
6	1	3	3	3.937	2.91548	2.12132	1.87083	1.22474
6	1	3	4	0.707107	0.707107	0.707107	0.707107	1.22474
6	1	3	5	0.707107	0.707107	0.707107	0.707107	1.22474
6	1	3	6	0.707107	0.707107	0.707107	0.707107	1.22474
6	1	3	7	3.80789	2.54951	1.22474	1.87083	1.87083
6	1	3	8	3.24037	3.24037	1.22474	1.58114	1.22474
6	1	3	9	3.24037	2.91548	1.22474	1.58114	1.22474
6	1	3	10	3.67423	2.12132	1.58114	1.58114	2.34521
6	1	3	11	3.80789	2.34521	1.58114	1.58114	1.87083
6	1	3	12	4.41588	2.34521	1.58114	1.58114	1.58114
6	1	3	13	3.67423	1.87083	1.58114	1.87083	1.87083
6	1	3	14	3.53553	2.34521	1.58114	1.87083	1.87083
6	1	3	15	3.24037	2.34521	1.58114	1.87083	1.58114
6	1	3	16	3.80789	2.73861	1.58114	1.58114	1.87083
6	1	3	17	3.24037	2.54951	1.58114	1.58114	1.87083
6	1	3	18	3.80789	1.87083	1.22474	1.58114	1.22474
6	1	3	19	3.67423	2.91548	1.58114	1.58114	1.87083
6	1	3	20	3.67423	2.73861	1.22474	1.87083	1.87083
6	1	3	21	3.80789	2.12132	1.58114	2.12132	1.87083
7	1	3	1	0.707107	0.707107	0.707107	0.707107	1.22474
7	1	3	2	0.707107	0.707107	0.707107	0.707107	1.22474
7	1	3	3	0.707107	0.707107	0.707107	0.707107	1.22474
7	1	3	4	0.707107	0.707107	0.707107	0.707107	1.22474
7	1	3	5	0.707107	0.707107	0.707107	0.707107	1.22474
7	1	3	6	3.937	2.73861	1.87083	2.12132	1.87083
7	1	3	7	3.80789	2.91548	1.22474	2.12132	1.87083
7	1	3	8	3.53553	3.67423	1.22474	1.22474	1.22474
7	1	3	9	3.53553	2.91548	1.22474	1.87083	1.22474
7	1	3	10	3.937	2.54951	1.58114	1.87083	2.12132
7	1	3	11	3.67423	2.73861	1.58114	1.58114	1.87083
7	1	3	12	4.30116	2.12132	1.22474	1.58114	1.87083
7	1	3	13	3.53553	1.58114	1.58114	2.12132	1.58114
7	1	3	14	4.06202	1.87083	1.58114	2.12132	1.87083
7	1	3	15	3.24037	2.34521	1.58114	1.58114	2.34521
7	1	3	16	3.53553	2.91548	1.58114	2.12132	2.12132
7	1	3	17	3.80789	2.34521	1.22474	1.87083	2.12132
7	1	3	18	3.53553	2.54951	1.22474	1.87083	1.22474
7	1	3	19	3.67423	2.73861	1.87083	1.58114	1.58114
7	1	3	20	3.937	2.91548	1.22474	1.58114	1.87083
7	1	3	21	3.53553	2.12132	1.58114	1.58114	1.87083
1	2	1	1	2.91548	0.707107	1.87083	0.707107	2.12132
1	2	1	2	3.24037	2.12132	1.87083	1.22474	2.12132
1	2	1	3	3.67423	2.91548	2.12132	2.34521	2.12132
1	2	1	4	3.67423	2.54951	1.87083	2.12132	2.12132
1	2	1	5	3.53553	2.91548	2.12132	2.91548	2.12132
1	2	1	6	3.24037	2.12132	1.58114	1.87083	2.12132
1	2	1	7	2.91548	1.87083	1.87083	1.22474	2.34521
1	2	1	8	2.54951	0.707107	1.22474	0.707107	2.34521
1	2	1	9	1.22474	0.707107	1.22474	0.707107	2.34521
1	2	1	10	3.39116	1.58114	1.58114	2.12132	2.12132
1	2	1	11	3.24037	2.12132	1.58114	1.58114	2.12132
1	2	1	12	3.24037	2.34521	1.87083	2.12132	2.12132
1	2	1	13	3.39116	2.73861	1.87083	2.12132	2.34521
1	2	1	14	3.53553	2.91548	1.87083	2.34521	2.34521
1	2	1	15	3.24037	2.54951	2.12132	2.12132	2.12132
1	2	1	16	3.39116	1.87083	1.87083	1.58114	2.12132
1	2	1	17	2.54951	1.58114	1.58114	1.22474	2.34521
1	2	1	18	3.39116	1.87083	1.58114	1.22474	2.34521
1	2	1	19	2.54951	2.12132	1.22474	1.22474	2.12132
1	2	1	20	3.53553	2.12132	1.58114	1.87083	2.12132
1	2	1	21	2.82843	2.12132	1.58114	1.58114	2.12132
2	2	1	1	2.73861	0.707107	1.58114	0.707107	2.12132
2	2	1	2	3.67423	1.58114	1.87083	1.87083	2.12132
2	2	1	3	3.53553	2.73861	1.87083	2.34521	2.12132
2	2	1	4	3.53553	2.73861	1.58114	1.87083	2.12132
2	2	1	5	3.39116	2.73861	2.12132	2.73861	2.12132
2	2	1	6	3.39116	1.87083	1.87083	1.58114	2.12132
2	2	1	7	2.34521	1.58114	1.58114	1.22474	2.34521
2	2	1	8	2.12132	0.707107	1.22474	0.707107	2.12132
2	2	1	9	1.22474	0.707107	1.22474	0.707107	2.12132
2	2	1	10	3.24037	2.12132	1.87083	2.54951	2.34521
2	2	1	11	3.53553	1.22474	1.58114	1.58114	2.34521
2	2	1	12	3.39116	2.12132	1.87083	2.34521	2.12132
2	2	1	13	3.80789	2.91548	1.87083	2.34521	2.12132
2	2	1	14	3.24037	2.54951	1.58114	2.12132	2.12132
2	2	1	15	3.53553	2.12132	1.87083	1.87083	2.12132
2	2	1	16	3.24037	2.12132	1.58114	1.58114	2.12132
2	2	1	17	2.34521	1.87083	1.87083	1.58114	2.34521
2	2	1	18	3.39116	2.12132	1.58114	2.54951	2.34521
2	2	1	19	2.91548	2.12132	1.58114	1.87083	2.12132
2	2	1	20	2.73861	2.12132	1.58114	2.34521	2.34521
2	2	1	21	2.64575	1.22474	1.22474	1.22474	2.34521
3	2	1	1	2.54951	1.22474	1.58114	1.22474	2.34521
3	2	1	2	3.53553	2.54951	1.87083	1.58114	2.12132
3	2	1	3	3.53553	2.73861	1.87083	1.87083	2.12132
3	2	1	4	3.53553	2.54951	1.87083	2.12132	2.12132
3	2	1	5	3.24037	2.91548	1.87083	2.54951	2.12132
3	2	1	6	3.39116	2.34521	1.58114	1.87083	2.12132
3	2	1	7	2.91548	2.34521	1.87083	1.22474	2.34521
3	2	1	8	2.12132	0.707107	1.22474	0.707107	2.34521
3	2	1	9	1	0.707107	1.22474	0.707107	2.34521
3	2	1	10	3.24037	1.87083	1.87083	1.87083	2.12132
3	2	1	11	3.39116	2.12132	1.58114	1.58114	2.12132
3	2	1	12	3.53553	2.12132	1.87083	2.73861	2.12132
3	2	1	13	3.24037	2.12132	1.87083	1.58114	0.707107
3	2	1	14	3.53553	2.54951	1.87083	2.34521	2.12132
3	2	1	15	3.39116	2.34521	1.87083	1.87083	2.12132
3	2	1	16	3.39116	1.87083	1.87083	1.58114	2.12132
3	2	1	17	3.08221	1.87083	1.87083	1.22474	2.12132
3	2	1	18	2.91548	1.87083	1.87083	1.58114	2.12132
3	2	1	19	2.54951	1.87083	1.22474	1.58114	2.12132
3	2	1	20	3.24037	2.34521	1.58114	2.34521	2.12132
3	2	1	21	3	2.12132	1.22474	1.58114	2.12132
4	2	1	1	2.73861	1	1.58114	1.22474	2.34521
4	2	1	2	3.53553	2.34521	1.87083	2.12132	2.12132
4	2	1	3	3.67423	2.91548	2.12132	2.34521	2.12132
4	2	1	4	3.53553	2.73861	1.58114	1.87083	2.12132
4	2	1	5	3.24037	2.54951	1.87083	2.54951	2.12132
4	2	1	6	3.39116	1.58114	1.58114	1.22474	2.34521
4	2	1	7	2.54951	2.34521	1.58114	1.87083	2.12132
4	2	1	8	1.87083	1.58114	1.58114	1.22474	2.34521
4	2	1	9	1.22474	0.707107	1.22474	0.707107	2.34521
4	2	1	10	3.39116	2.34521	1.87083	1.87083	2.12132
4	2	1	11	3.24037	1.58114	1.58114	1.22474	2.34521
4	2	1	12	2.91548	2.54951	1.58114	1.22474	2.34521
4	2	1	13	3.08221	2.34521	1.87083	1.58114	2.12132
4	2	1	14	3.53553	2.54951	1.87083	2.34521	2.12132
4	2	1	15	3.24037	1.87083	1.58114	1.87083	2.12132
4	2	1	16	3.24037	2.12132	1.87083	1.58114	2.12132
4	2	1	17	2.91548	2.12132	1.87083	1.87083	2.12132
4	2	1	18	3.39116	2.34521	1.87083	2.12132	2.34521
4	2	1	19	2.54951	0.707107	1.58114	0.707107	2.34521
4	2	1	20	2.54951	2.12132	1.22474	1.22474	2.34521
4	2	1	21	2.44949	2.12132	1.58114	1.87083	2.12132
5	2	1	1	3.08221	1.41421	1.58114	1.22474	2.34521
5	2	1	2	3.67423	2.54951	1.58114	1.22474	2.12132
5	2	1	3	3.67423	2.73861	1.87083	1.87083	2.12132
5	2	1	4	3.67423	2.91548	2.12132	2.54951	2.12132
5	2	1	5	3.39116	2.73861	2.12132	2.73861	2.12132
5	2	1	6	3.24037	1.22474	1.58114	1.87083	2.34521
5	2	1	7	2.91548	0.707107	1.58114	0.707107	2.34521
5	2	1	8	2.34521	0.707107	1.58114	0.707107	2.34521
5	2	1	9	1	0.707107	1.22474	0.707107	2.34521
5	2	1	10	3.39116	2.12132	1.58114	1.58114	2.34521
5	2	1	11	2.91548	2.34521	1.22474	2.12132	2.12132
5	2	1	12	3.24037	2.73861	1.87083	2.54951	2.12132
5	2	1	13	3.24037	2.54951	1.87083	2.54951	2.12132
5	2	1	14	3.39116	2.12132	1.87083	1.58114	2.34521
5	2	1	15	3.24037	2.12132	1.22474	2.12132	2.34521
5	2	1	16	3.39116	2.91548	1.87083	2.12132	2.12132
5	2	1	17	2.91548	0.707107	1.87083	0.707107	2.34521
5	2	1	18	3.39116	1.87083	1.22474	1.87083	2.12132
5	2	1	19	1.87083	2.12132	1.22474	1.58114	2.34521
5	2	1	20	3.39116	0.83666	1.22474	1.58114	2.34521
5	2	1	21	2.91548	1.87083	1.58114	2.12132	2.12132
6	2	1	1	3.24037	1.58114	1.58114	1.58114	2.12132
6	2	1	2	3.53553	2.91548	1.87083	1.22474	2.12132
6	2	1	3	3.80789	2.54951	1.87083	1.58114	2.12132
6	2	1	4	3.67423	3.08221	2.12132	2.91548	2.12132
6	2	1	5	3.24037	2.91548	1.87083	2.54951	2.34521
6	2	1	6	3.24037	2.12132	1.58114	1.58114	2.12132
6	2	1	7	2.91548	0.707107	1.58114	0.707107	2.34521
6	2	1	8	2.12132	0.707107	1.22474	0.707107	2.34521
6	2	1	9	1	0.707107	1.22474	0.707107	2.34521
6	2	1	10	3.39116	2.34521	1.58114	1.58114	2.12132
6	2	1	11	2.91548	2.34521	1.58114	1.58114	2.12132
6	2	1	12	2.91548	2.54951	1.58114	2.12132	2.12132
6	2	1	13	2.91548	2.54951	1.87083	2.73861	2.12132
6	2	1	14	3.24037	2.54951	1.58114	2.34521	2.12132
6	2	1	15	2.73861	1.87083	1.22474	1.58114	2.34521
6	2	1	16	3.24037	2.54951	1.87083	1.87083	2.12132
6	2	1	17	3.24037	2.54951	1.87083	2.12132	2.12132
6	2	1	18	3.39116	0.707107	1.58114	0.707107	2.34521
6	2	1	19	3.08221	2.12132	1.58114	1.22474	2.34521
6	2	1	20	3.08221	2.12132	1.58114	2.12132	2.34521
6	2	1	21	3	2.23607	1.58114	2.12132	2.34521
7	2	1	1	2.91548	0.707107	1.58114	0.707107	2.34521
7	2	1	2	3.53553	2.54951	1.58114	1.22474	2.12132
7	2	1	3	3.53553	2.54951	1.87083	2.12132	2.12132
7	2	1	4	3.937	3.08221	2.12132	3.08221	2.12132
7	2	1	5	3.53553	3.24037	1.87083	3.08221	2.12132
7	2	1	6	3.24037	1.22474	1.87083	1.22474	2.34521
7	2	1	7	2.54951	0.707107	1.58114	0.707107	2.34521
7	2	1	8	1.87083	1.58114	1.58114	1.22474	2.12132
7	2	1	9	1.22474	0.707107	1.22474	0.707107	2.34521
7	2	1	10	3.24037	2.12132	1.58114	1.22474	2.12132
7	2	1	11	2.91548	2.54951	1.58114	2.54951	2.12132
7	2	1	12	3.08221	2.91548	1.87083	2.54951	2.12132
7	2	1	13	3.08221	2.54951	1.87083	2.12132	2.12132
7	2	1	14	3.39116	2.54951	1.87083	2.73861	2.34521
7	2	1	15	3.24037	0.707107	1.87083	0.707107	2.34521
7	2	1	16	3.24037	2.54951	1.87083	1.87083	2.12132
7	2	1	17	3.53553	2.12132	1.87083	2.12132	2.34521
7	2	1	18	3.39116	2.34521	1.58114	1.58114	2.12132
7	2	1	19	2.91548	1.58114	1.58114	1.22474	2.34521
7	2	1	20	3.39116	2.12132	1.58114	1.87083	2.12132
7	2	1	21	2.73861	1.58114	1.58114	1.58114	2.34521
1	2	2	1	2.91548	0.707107	2.12132	0.707107	1.22474
1	2	2	2	3.39116	2.12132	1.87083	1.22474	1.22474
1	2	2	3	3.67423	2.91548	1.87083	1.87083	1.22474
1	2	2	4	3.67423	2.54951	1.87083	2.12132	1.58114
1	2	2	5	1.22474	1	1.22474	1.22474	1.22474
1	2	2	6	3.24037	2.34521	1.58114	1.87083	1.22474
1	2	2	7	3.08221	2.12132	1.87083	1.22474	2.12132
1	2	2	8	3.08221	1.22474	1.22474	1.22474	1.58114
1	2	2	9	2.12132	1.22474	1.22474	1.22474	2.12132
1	2	2	10	3.53553	1.87083	1.58114	2.12132	1.22474
1	2	2	11	3.53553	2.12132	1.58114	1.58114	1.87083
1	2	2	12	3.53553	2.34521	1.87083	1.87083	1.58114
1	2	2	13	3.937	3.24037	1.87083	2.34521	1.58114
1	2	2	14	3.39116	2.73861	1.87083	2.12132	2.12132
1	2	2	15	3.39116	2.91548	1.22474	1.87083	2.12132
1	2	2	16	3.53553	2.34521	1.58114	1.58114	1.87083
1	2	2	17	2.91548	2.34521	1.87083	2.12132	2.34521
1	2	2	18	3.80789	2.12132	1.58114	1.87083	1.22474
1	2	2	19	2.73861	2.91548	1.22474	2.12132	2.12132
1	2	2	20	3.67423	2.54951	1.58114	1.58114	2.12132
1	2	2	21	3.53553	2.54951	1.58114	2.34521	1.58114
2	2	2	1	2.73861	0.707107	1.58114	0.707107	1.22474
2	2	2	2	3.67423	1.58114	2.12132	1.87083	1.22474
2	2	2	3	3.67423	2.73861	1.87083	1.58114	1.22474
2	2	2	4	3.53553	2.73861	1.58114	1.87083	1.58114
2	2	2	5	1.58114	1.58114	1.22474	1.58114	1.22474
2	2	2	6	3.80789	1.87083	1.87083	1.58114	1.87083
2	2	2	7	2.54951	2.73861	1.58114	1.22474	1.87083
2	2	2	8	3.80789	1.58114	1.22474	1.22474	1.87083
2	2	2	9	1.87083	1.58114	1.22474	1.58114	2.12132
2	2	2	10	3.67423	2.12132	1.87083	2.54951	1.87083
2	2	2	11	3.24037	2.54951	1.58114	1.58114	1.22474
2	2	2	12	3.937	2.12132	1.87083	1.87083	2.12132
2	2	2	13	3.80789	2.91548	1.87083	1.87083	2.12132
2	2	2	14	3.937	2.91548	1.87083	2.12132	2.12132
2	2	2	15	3.67423	3.08221	1.22474	2.12132	2.12132
2	2	2	16	3.67423	2.73861	1.87083	1.87083	1.87083
2	2	2	17	3.08221	2.54951	1.87083	2.34521	2.34521
2	2	2	18	3.80789	2.34521	1.58114	2.12132	2.12132
2	2	2	19	3.24037	3.08221	1.58114	1.87083	2.34521
2	2	2	20	3.80789	3.24037	1.58114	2.12132	2.12132
2	2	2	21	3.67423	2.73861	1.22474	2.34521	1.22474
3	2	2	1	2.54951	1.22474	1.87083	1.22474	1.22474
3	2	2	2	3.53553	2.54951	1.87083	1.58114	1.22474
3	2	2	3	3.53553	2.73861	2.12132	2.12132	1.22474
3	2	2	4	3.53553	2.73861	1.87083	2.12132	1.87083
3	2	2	5	1	1.22474	1.22474	1.22474	1.22474
3	2	2	6	3.80789	2.34521	1.58114	1.87083	1.87083
3	2	2	7	3.08221	2.91548	1.87083	1.22474	1.58114
3	2	2	8	3.67423	1.87083	1.58114	1.58114	2.12132
3	2	2	9	1.58114	1.22474	1.22474	1.22474	1.87083
3	2	2	10	3.937	2.34521	1.87083	1.87083	1.22474
3	2	2	11	3.67423	2.73861	1.22474	1.87083	1.87083
3	2	2	12	4.06202	2.12132	1.87083	1.58114	2.12132
3	2	2	13	3.24037	2.34521	1.87083	1.87083	2.12132
3	2	2	14	3.80789	3.08221	1.87083	2.34521	2.34521
3	2	2	15	3.80789	2.91548	1.22474	2.12132	1.87083
3	2	2	16	3.937	2.91548	1.87083	2.12132	1.87083
3	2	2	17	3.24037	2.91548	1.87083	2.12132	2.12132
3	2	2	18	3.937	2.91548	1.22474	1.87083	2.12132
3	2	2	19	3.53553	3.24037	1.22474	1.87083	1.58114
3	2	2	20	3.937	2.34521	1.22474	1.87083	1.58114
3	2	2	21	3.80789	3.08221	1.22474	2.12132	1.87083
4	2	2	1	2.73861	1	2.12132	1.22474	1.22474
4	2	2	2	3.53553	2.34521	1.87083	2.12132	1.22474
4	2	2	3	3.67423	2.91548	1.87083	1.58114	1.87083
4	2	2	4	3.39116	2.73861	1.58114	2.12132	1.87083
4	2	2	5	1.58114	1.87083	1.22474	1.22474	2.12132
4	2	2	6	3.80789	1.87083	1.58114	1.22474	1.22474
4	2	2	7	2.73861	3.08221	1.58114	1.87083	2.12132
4	2	2	8	3.80789	1.87083	1.58114	1.22474	2.12132
4	2	2	9	1.87083	1.58114	1.22474	1.58114	1.87083
4	2	2	10	3.80789	2.54951	1.87083	1.87083	2.34521
4	2	2	11	3.80789	2.91548	1.58114	1.87083	2.12132
4	2	2	12	3.80789	2.54951	1.58114	1.87083	1.58114
4	2	2	13	3.08221	3.08221	1.87083	1.87083	1.87083
4	2	2	14	3.67423	3.24037	1.87083	2.12132	1.22474
4	2	2	15	3.937	3.08221	1.58114	2.12132	1.58114
4	2	2	16	3.53553	3.08221	1.87083	2.12132	1.58114
4	2	2	17	3.53553	3.08221	1.87083	1.87083	1.87083
4	2	2	18	4.06202	2.73861	1.87083	1.58114	1.58114
4	2	2	19	3.24037	2.73861	1.58114	1.58114	2.12132
4	2	2	20	3.67423	2.91548	1.22474	1.58114	2.12132
4	2	2	21	3.39116	3.24037	1.58114	1.87083	1.87083
5	2	2	1	3.08221	1.41421	1.58114	1.22474	1.22474
5	2	2	2	3.67423	2.54951	1.58114	1.22474	1.22474
5	2	2	3	3.67423	3.08221	1.87083	1.87083	1.22474
5	2	2	4	3.67423	2.91548	2.12132	1.22474	1.22474
5	2	2	5	1.58114	1.58114	1.22474	1.22474	1.22474
5	2	2	6	3.24037	1.58114	1.58114	1.87083	1.87083
5	2	2	7	3.24037	2.12132	1.58114	1.58114	2.12132
5	2	2	8	3.67423	2.12132	1.58114	1.58114	2.12132
5	2	2	9	2.12132	1.87083	1.22474	1.58114	2.12132
5	2	2	10	3.39116	2.73861	1.58114	1.58114	2.12132
5	2	2	11	3.937	2.34521	1.87083	1.58114	1.87083
5	2	2	12	3.67423	2.91548	1.87083	2.12132	2.12132
5	2	2	13	2.91548	2.91548	1.87083	2.12132	2.12132
5	2	2	14	3.53553	3.937	1.87083	2.54951	1.87083
5	2	2	15	3.80789	3.24037	1.58114	2.34521	1.22474
5	2	2	16	3.80789	3.24037	1.87083	2.34521	1.58114
5	2	2	17	3.67423	3.24037	1.87083	2.12132	1.58114
5	2	2	18	3.67423	3.24037	1.87083	2.34521	1.87083
5	2	2	19	3.39116	3.39116	1.22474	2.12132	2.12132
5	2	2	20	3.53553	3.08221	1.58114	2.12132	1.87083
5	2	2	21	3.24037	3.53553	1.58114	2.34521	2.12132
6	2	2	1	3.08221	1.58114	1.87083	1.58114	1.22474
6	2	2	2	3.53553	2.91548	1.87083	1.22474	1.22474
6	2	2	3	3.80789	2.73861	1.87083	1.87083	1.22474
6	2	2	4	3.39116	3.08221	2.12132	#VALUE!	1.22474
6	2	2	5	1.22474	1.22474	1.22474	1.22474	1.22474
6	2	2	6	3.937	2.73861	1.58114	1.58114	1.22474
6	2	2	7	3.937	1.58114	1.58114	1.58114	2.12132
6	2	2	8	3.53553	2.34521	1.22474	1.58114	2.12132
6	2	2	9	1.87083	1.87083	1.22474	1.22474	2.12132
6	2	2	10	3.67423	2.91548	1.58114	1.58114	2.12132
6	2	2	11	3.67423	2.12132	2.12132	1.87083	1.58114
6	2	2	12	3.53553	3.24037	1.87083	2.12132	2.34521
6	2	2	13	3.24037	3.08221	1.87083	2.34521	2.34521
6	2	2	14	3.67423	3.67423	1.87083	2.12132	1.87083
6	2	2	15	3.67423	3.67423	1.22474	2.34521	2.12132
6	2	2	16	3.67423	2.91548	1.87083	2.12132	2.12132
6	2	2	17	3.67423	2.91548	1.87083	1.87083	2.12132
6	2	2	18	3.80789	3.24037	1.58114	1.58114	1.87083
6	2	2	19	3.08221	3.39116	1.58114	1.58114	1.87083
6	2	2	20	3.53553	2.91548	1.58114	2.12132	1.87083
6	2	2	21	3.67423	3.53553	1.58114	2.12132	2.34521
7	2	2	1	3.08221	0.707107	1.58114	0.707107	1.22474
7	2	2	2	3.53553	2.54951	1.87083	1.22474	1.22474
7	2	2	3	3.67423	2.91548	1.87083	1.58114	1.22474
7	2	2	4	3.53553	3.24037	3.08221	0.707107	1.22474
7	2	2	5	1.58114	1.58114	1.22474	1.58114	1.87083
7	2	2	6	3.24037	2.91548	1.87083	1.22474	1.87083
7	2	2	7	3.53553	2.12132	1.58114	2.12132	1.87083
7	2	2	8	3.24037	2.12132	1.58114	1.87083	2.12132
7	2	2	9	2.12132	2.12132	1.22474	1.58114	1.87083
7	2	2	10	3.53553	2.34521	1.58114	2.12132	1.87083
7	2	2	11	3.53553	1.87083	2.34521	2.12132	1.22474
7	2	2	12	3.67423	2.73861	1.58114	1.58114	1.58114
7	2	2	13	3.39116	2.91548	1.87083	2.12132	2.12132
7	2	2	14	3.53553	3.80789	1.58114	2.12132	2.12132
7	2	2	15	3.53553	3.53553	1.58114	2.34521	2.34521
7	2	2	16	3.53553	3.08221	1.87083	1.87083	2.12132
7	2	2	17	3.53553	2.91548	1.58114	1.87083	1.87083
7	2	2	18	3.67423	2.91548	1.22474	1.87083	1.87083
7	2	2	19	3.24037	3.24037	1.58114	1.87083	1.58114
7	2	2	20	3.39116	3.24037	1.58114	1.87083	1.58114
7	2	2	21	3.80789	3.67423	1.58114	2.34521	1.87083
1	2	3	1	3.08221	2.73861	1.87083	1.87083	1.22474
1	2	3	2	3.53553	2.12132	0.707107	0.707107	1.22474
1	2	3	3	0.707107	0.707107	0.707107	0.707107	1.22474
1	2	3	4	0.707107	0.707107	0.707107	0.707107	1.22474
1	2	3	5	0.707107	0.707107	0.707107	0.707107	1.22474
1	2	3	6	0.707107	0.707107	0.707107	0.707107	1.22474
1	2	3	7	2.91548	2.34521	1.87083	1.87083	1.87083
1	2	3	8	3.24037	1.87083	1.22474	1.58114	1.58114
1	2	3	9	3.53553	2.12132	1.22474	1.87083	2.12132
1	2	3	10	3.80789	2.54951	1.58114	2.34521	1.22474
1	2	3	11	3.80789	2.54951	1.58114	1.58114	2.12132
1	2	3	12	3.53553	2.54951	1.22474	1.87083	1.22474
1	2	3	13	3.67423	3.24037	1.22474	1.87083	1.58114
1	2	3	14	3.53553	2.34521	1.22474	2.12132	1.87083
1	2	3	15	3.53553	3.24037	1.22474	2.12132	2.34521
1	2	3	16	3.53553	2.73861	1.87083	1.58114	2.12132
1	2	3	17	3.08221	2.54951	1.22474	2.12132	2.12132
1	2	3	18	3.80789	2.54951	1.58114	2.12132	1.87083
1	2	3	19	3.24037	2.73861	1.22474	2.12132	1.22474
1	2	3	20	3.80789	2.54951	1.22474	2.34521	1.22474
1	2	3	21	3.53553	2.54951	1.22474	1.87083	1.22474
2	2	3	1	3.24037	3.39116	1.58114	2.12132	1.22474
2	2	3	2	3.67423	1.58114	0.707107	0.707107	1.22474
2	2	3	3	0.707107	0.707107	0.707107	0.707107	1.22474
2	2	3	4	0.707107	0.707107	0.707107	0.707107	1.22474
2	2	3	5	0.707107	0.707107	0.707107	0.707107	1.22474
2	2	3	6	0.707107	0.707107	0.707107	0.707107	1.22474
2	2	3	7	3.24037	2.73861	1.58114	1.87083	1.87083
2	2	3	8	3.53553	2.12132	1.22474	1.58114	1.22474
2	2	3	9	3.80789	2.34521	1.22474	1.87083	2.12132
2	2	3	10	3.80789	2.73861	1.58114	2.12132	1.58114
2	2	3	11	3.53553	2.73861	1.58114	1.58114	1.87083
2	2	3	12	3.937	2.73861	1.22474	2.12132	1.22474
2	2	3	13	3.80789	2.91548	1.22474	1.87083	1.58114
2	2	3	14	3.67423	2.54951	1.22474	2.12132	1.87083
2	2	3	15	3.67423	3.39116	1.22474	2.12132	2.34521
2	2	3	16	3.67423	2.91548	1.22474	1.87083	2.12132
2	2	3	17	3.08221	2.54951	1.22474	2.34521	2.12132
2	2	3	18	3.53553	2.73861	1.22474	2.34521	1.87083
2	2	3	19	3.53553	2.91548	1.22474	1.87083	1.87083
2	2	3	20	3.67423	2.73861	1.58114	2.12132	1.22474
2	2	3	21	3.80789	2.73861	1.58114	2.12132	1.22474
3	2	3	1	3.24037	3.53553	1.58114	1.87083	1.22474
3	2	3	2	3.53553	2.54951	1.22474	1.22474	1.22474
3	2	3	3	0.707107	0.707107	0.707107	0.707107	1.22474
3	2	3	4	0.707107	0.707107	0.707107	0.707107	1.22474
3	2	3	5	0.707107	0.707107	0.707107	0.707107	1.22474
3	2	3	6	0.707107	0.707107	0.707107	0.707107	1.22474
3	2	3	7	3.53553	2.91548	1.87083	1.58114	1.22474
3	2	3	8	3.80789	2.54951	1.58114	1.87083	2.12132
3	2	3	9	4.1833	2.12132	1.22474	1.58114	2.12132
3	2	3	10	4.06202	3.08221	1.22474	2.12132	1.58114
3	2	3	11	3.67423	2.54951	1.22474	1.87083	1.87083
3	2	3	12	4.1833	2.73861	1.22474	2.12132	1.58114
3	2	3	13	3.67423	2.54951	1.58114	1.87083	2.12132
3	2	3	14	3.80789	2.54951	1.22474	2.34521	2.34521
3	2	3	15	3.80789	2.91548	1.22474	1.87083	2.34521
3	2	3	16	3.937	3.08221	1.58114	2.12132	1.87083
3	2	3	17	3.39116	2.73861	1.22474	2.12132	2.34521
3	2	3	18	3.80789	2.91548	1.22474	2.12132	1.22474
3	2	3	19	3.39116	2.73861	1.58114	2.12132	1.87083
3	2	3	20	3.67423	2.34521	1.22474	2.12132	1.22474
3	2	3	21	3.67423	2.54951	1.58114	2.12132	1.22474
4	2	3	1	3.53553	3.39116	1.22474	1.87083	1.22474
4	2	3	2	3.53553	2.34521	0.707107	0.707107	1.22474
4	2	3	3	0.707107	0.707107	0.707107	0.707107	1.22474
4	2	3	4	0.707107	0.707107	0.707107	0.707107	1.22474
4	2	3	5	0.707107	0.707107	0.707107	0.707107	1.22474
4	2	3	6	0.707107	0.707107	0.707107	0.707107	1.22474
4	2	3	7	3.53553	3.08221	1.22474	2.12132	1.58114
4	2	3	8	4.1833	2.54951	1.58114	1.58114	1.87083
4	2	3	9	4.06202	2.34521	1.22474	1.58114	1.58114
4	2	3	10	4.1833	3.08221	1.22474	2.12132	2.12132
4	2	3	11	3.80789	2.54951	1.22474	1.87083	2.12132
4	2	3	12	3.937	2.54951	1.22474	2.12132	1.22474
4	2	3	13	3.24037	2.91548	1.22474	2.34521	1.87083
4	2	3	14	4.06202	2.73861	1.58114	2.12132	1.58114
4	2	3	15	3.80789	3.08221	1.58114	2.12132	1.87083
4	2	3	16	3.53553	3.08221	1.22474	2.12132	2.12132
4	2	3	17	3.53553	2.73861	1.22474	1.87083	2.34521
4	2	3	18	4.06202	2.91548	1.22474	2.12132	1.22474
4	2	3	19	3.24037	2.54951	1.22474	1.87083	1.87083
4	2	3	20	3.53553	2.34521	1.22474	1.87083	1.87083
4	2	3	21	3.67423	2.34521	1.58114	2.12132	1.87083
5	2	3	1	3.39116	3.67423	1.87083	2.12132	1.22474
5	2	3	2	3.67423	2.54951	0.707107	0.707107	1.22474
5	2	3	3	0.707107	0.707107	0.707107	0.707107	1.22474
5	2	3	4	0.707107	0.707107	0.707107	0.707107	1.22474
5	2	3	5	0.707107	0.707107	0.707107	0.707107	1.22474
5	2	3	6	0.707107	0.707107	0.707107	0.707107	1.22474
5	2	3	7	3.39116	2.73861	1.22474	1.87083	1.58114
5	2	3	8	4.06202	2.73861	1.58114	1.87083	2.12132
5	2	3	9	3.937	1.87083	1.22474	2.12132	1.22474
5	2	3	10	4.30116	2.73861	1.22474	1.87083	2.12132
5	2	3	11	3.80789	2.34521	1.22474	1.87083	1.22474
5	2	3	12	3.67423	2.34521	1.22474	1.87083	2.12132
5	2	3	13	3.08221	2.91548	1.22474	2.12132	1.87083
5	2	3	14	3.53553	2.34521	1.22474	2.54951	1.87083
5	2	3	15	3.67423	3.24037	1.58114	2.12132	2.12132
5	2	3	16	3.80789	2.91548	1.22474	2.12132	1.58114
5	2	3	17	3.67423	2.54951	1.22474	2.12132	1.58114
5	2	3	18	3.53553	2.73861	1.58114	2.34521	1.87083
5	2	3	19	3.24037	2.54951	1.22474	1.87083	1.87083
5	2	3	20	3.67423	2.34521	1.22474	1.87083	1.22474
5	2	3	21	3.39116	2.54951	1.22474	2.34521	1.22474
6	2	3	1	3.39116	3.67423	1.87083	2.12132	1.22474
6	2	3	2	3.67423	2.54951	0.707107	0.707107	1.22474
6	2	3	3	0.707107	0.707107	0.707107	0.707107	1.22474
6	2	3	4	0.707107	0.707107	0.707107	0.707107	1.22474
6	2	3	5	0.707107	0.707107	0.707107	0.707107	1.22474
6	2	3	6	0.707107	0.707107	0.707107	0.707107	1.22474
6	2	3	7	3.24037	2.12132	1.58114	1.87083	2.12132
6	2	3	8	4.06202	2.91548	1.22474	1.87083	1.87083
6	2	3	9	3.67423	2.54951	1.22474	2.12132	2.12132
6	2	3	10	4.41588	2.91548	1.22474	1.58114	1.87083
6	2	3	11	3.67423	2.12132	1.22474	1.87083	2.12132
6	2	3	12	3.80789	2.54951	1.22474	2.12132	1.87083
6	2	3	13	2.91548	2.54951	1.58114	2.34521	2.12132
6	2	3	14	3.67423	2.34521	1.22474	2.12132	2.12132
6	2	3	15	3.53553	3.53553	1.22474	2.54951	1.58114
6	2	3	16	3.53553	2.91548	1.22474	1.87083	1.58114
6	2	3	17	3.53553	2.34521	1.22474	2.12132	2.12132
6	2	3	18	3.67423	2.73861	1.22474	1.87083	1.87083
6	2	3	19	3.53553	2.54951	1.22474	1.87083	1.87083
6	2	3	20	3.80789	2.34521	1.22474	1.58114	1.22474
6	2	3	21	3.80789	2.12132	1.22474	2.34521	1.22474
7	2	3	1	3.67423	3.24037	1.22474	0.707107	1.22474
7	2	3	2	3.53553	2.54951	0.707107	0.707107	1.22474
7	2	3	3	0.707107	0.707107	0.707107	0.707107	1.22474
7	2	3	4	0.707107	0.707107	0.707107	0.707107	1.22474
7	2	3	5	0.707107	0.707107	0.707107	0.707107	1.22474
7	2	3	6	0.707107	0.707107	0.707107	0.707107	1.22474
7	2	3	7	3.67423	2.34521	1.58114	1.87083	2.34521
7	2	3	8	4.1833	2.73861	1.58114	1.87083	1.58114
7	2	3	9	3.80789	2.54951	1.22474	1.87083	1.87083
7	2	3	10	3.53553	2.73861	1.22474	1.87083	2.12132
7	2	3	11	3.53553	2.34521	1.22474	1.58114	1.22474
7	2	3	12	3.80789	2.73861	1.22474	2.54951	2.12132
7	2	3	13	3.24037	2.73861	1.22474	1.87083	2.34521
7	2	3	14	3.53553	2.12132	1.22474	2.12132	2.34521
7	2	3	15	3.53553	3.67423	1.58114	2.34521	1.87083
7	2	3	16	3.80789	3.08221	1.87083	1.87083	1.58114
7	2	3	17	3.39116	2.54951	1.22474	2.12132	2.34521
7	2	3	18	4.06202	2.91548	1.22474	1.87083	1.87083
7	2	3	19	3.39116	2.73861	1.22474	2.12132	1.22474
7	2	3	20	3.937	2.54951	1.22474	1.87083	1.22474
7	2	3	21	4.06202	2.54951	1.22474	2.12132	1.22474

## Sheet: sas analysis 
	The SAS System
	The ANOVA Procedure
	Dependent Variable: sl
	Source	DF	Sum of Squares	Mean Square	F Value	Pr > F
	Model	51	240.057	4.707	7.91	<.0001
	Error	830	493.834	0.594981
	Corrected Total	881	733.891
	R-Square	Coeff Var	Root MSE	sl Mean
	0.327102	24.8839	0.77135	3.0998
	Source	DF	Anova SS	Mean Square	F Value	Pr > F
	rep	6	0.941235	0.156872	0.26	0.9537
	trt	20	172.504	8.6252	14.5	<.0001
	var	1	3.52009	3.52009	5.92	0.0152
	period	2	20.0435	10.0218	16.84	<.0001
	var*period	2	0.404913	0.202457	0.34	0.7117
	var*trt	20	42.6434	2.13217	3.58	<.0001
	The SAS System
	The ANOVA Procedure
	Dependent Variable: rl
	Source	DF	Sum of Squares	Mean Square	F Value	Pr > F
	Model	51	234.58	4.5996	9.14	<.0001
	Error	830	417.54	0.50306
	Corrected Total	881	652.12
	R-Square	Coeff Var	Root MSE	rl Mean
	0.359719	34.7452	0.709267	2.04134
	Source	DF	Anova SS	Mean Square	F Value	Pr > F
	rep	6	4.16388	0.693981	1.38	0.2199
	trt	20	85.6906	4.28453	8.52	<.0001
	var	1	50.8704	50.8704	101.12	<.0001
	period	2	59.4423	29.7212	59.08	<.0001
	var*period	2	6.53368	3.26684	6.49	0.0016
	var*trt	20	27.8787	1.39393	2.77	<.0001
	The SAS System
	The ANOVA Procedure
	Dependent Variable: ns
	Source	DF	Sum of Squares	Mean Square	F Value	Pr > F
	Model	51	44.3714	0.870028	11.29	<.0001
	Error	830	63.973	0.0770759
	Corrected Total	881	108.344
	R-Square	Coeff Var	Root MSE	ns Mean
	0.409541	18.6614	0.277625	1.4877
	Source	DF	Anova SS	Mean Square	F Value	Pr > F
	rep	6	0.0761492	0.0126915	0.16	0.986
	trt	20	11.1774	0.558868	7.25	<.0001
	var	1	0.393511	0.393511	5.11	0.0241
	period	2	25.2601	12.63	163.86	<.0001
	var*period	2	2.50972	1.25486	16.28	<.0001
	var*trt	20	4.95462	0.247731	3.21	<.0001
	The SAS System
	The ANOVA Procedure
	Dependent Variable: nr
	Source	DF	Sum of Squares	Mean Square	F Value	Pr > F
	Model	51	92.7652	1.81893	8.61	<.0001
	Error	830	175.272	0.211171
	Corrected Total	881	268.037
	R-Square	Coeff Var	Root MSE	nr Mean
	0.346091	29.4286	0.459533	1.56152
	Source	DF	Anova SS	Mean Square	F Value	Pr > F
	rep	6	0.51511	0.0858517	0.41	0.8749
	trt	20	35.7417	1.78708	8.46	<.0001
	var	1	22.9326	22.9326	108.6	<.0001
	period	2	12.1805	6.09027	28.84	<.0001
	var*period	2	9.62796	4.81398	22.8	<.0001
	var*trt	20	11.7673	0.588366	2.79	<.0001
	The SAS System
	The ANOVA Procedure
	Dependent Variable: s
	Source	DF	Sum of Squares	Mean Square	F Value	Pr > F
	Model	51	92.3522	1.81083	25.92	<.0001
	Error	830	57.9758	0.0698503
	Corrected Total	881	150.328
	R-Square	Coeff Var	Root MSE	s Mean
	0.614338	14.0489	0.264292	1.88124
	Source	DF	Anova SS	Mean Square	F Value	Pr > F
	rep	6	0.385236	0.0642061	0.92	0.4802
	trt	20	26.8308	1.34154	19.21	<.0001
	var	1	0.423638	0.423638	6.06	0.014
	period	2	60.7901	30.3951	435.15	<.0001
	var*period	2	0.785323	0.392662	5.62	0.0038
	var*trt	20	3.13702	0.156851	2.25	0.0014

## Sheet: one month
rep	var	treatment	SL	RL	NS	NR	S		The SAS System		alpha 0.01																					The GLM Procedure			alpha 0.05
1	1	1	2.73861	0.707107	1.58114	0.707107	2.34521
1	1	2	4.06202	2.73861	1.87083	1.58114	2.12132		The GLM Procedure																							Class Level Information
1	1	3	3.80789	0.83666	1.87083	1.58114	2.34521																									Class	Levels	Values
1	1	4	3.67423	2.91548	1.87083	2.54951	2.12132		Class Level Information																							rep	7	1 2 3 4 5 6 7
1	1	5	3.80789	2.91548	1.58114	1.87083	2.12132		Class	Levels	Values																					var	2	1 2
1	1	6	2.34521	0.707107	1.22474	0.707107	2.34521		rep	7	1 2 3 4 5 6 7																					trt	21	1 2 3 4 5 6 7 8 9 10 11 12 13 14 15 16 17 18 19 20 21
1	1	7	2.73861	0.707107	1.22474	0.707107	2.34521		var	2	1 2																					sl	32	0.89 1 1.1 1.14 1.18 1.22 1.3 1.34 1.41 1.58 1.87 2.12 2.24 2.35 2.45 2.55 2.65 2.74 2.83 2.92 3 3.08 3.16 3.24 3.39 3.54 3.61 3.67 3.81 3.94 4.06 4.18
1	1	8	1.30384	0.894427	1.22474	1.22474	2.34521		trt	21	1 2 3 4 5 6 7 8 9 10 11 12 13 14 15 16 17 18 19 20 21																					rl	16	0.71 0.84 0.89 1 1.22 1.41 1.58 1.87 2.12 2.24 2.35 2.55 2.74 2.92 3.08 3.24
1	1	9	1	0.707107	1.22474	0.707107	2.34521		sl	32	0.89 1 1.1 1.14 1.18 1.22 1.3 1.34 1.41 1.58 1.87 2.12 2.24 2.35 2.45 2.55 2.65 2.74 2.83 2.92 3 3.08 3.16 3.24 3.39 3.54 3.61 3.67 3.81 3.94 4.06 4.18																					ns	5	1.22 1.58 1.87 2.12 2.35
1	1	10	3.53553	1.87083	1.58114	2.12132	2.12132		rl	16	0.71 0.84 0.89 1 1.22 1.41 1.58 1.87 2.12 2.24 2.35 2.55 2.74 2.92 3.08 3.24																					nr	10	0.71 1.22 1.58 1.87 2.12 2.35 2.55 2.74 2.92 3.08
1	1	11	2.54951	0.707107	1.58114	0.707107	2.34521		ns	5	1.22 1.58 1.87 2.12 2.35																					s	3	0.71 2.12 2.35
1	1	12	3.53553	0.707107	1.58114	0.707107	2.34521		nr	10	0.71 1.22 1.58 1.87 2.12 2.35 2.55 2.74 2.92 3.08
1	1	13	3.53553	1.58114	1.58114	1.58114	2.12132		s	3	0.71 2.12 2.35																					Number of Observations Read	294
1	1	14	3.53553	0.707107	1.58114	0.707107	2.34521																									Number of Observations Used	294
1	1	15	3.53553	0.83666	1.87083	1.22474	2.34521		Number of Observations Read	294
1	1	16	3.53553	2.73861	1.58114	0.707107	2.34521		Number of Observations Used	294
1	1	17	2.91548	0.707107	1.58114	0.707107	2.34521
1	1	18	2.73861	0.707107	1.58114	0.707107	2.34521
1	1	19	2.34521	1.58114	1.22474	1.22474	2.12132																									The SAS System
1	1	20	1.87083	0.707107	1.22474	0.707107	2.34521
1	1	21	1.87083	0.707107	1.22474	0.707107	2.34521		The SAS System																							The GLM Procedure
2	1	1	2.54951	0.83666	1.58114	1.22474	2.34521
2	1	2	4.1833	2.91548	2.34521	1.87083	2.12132		The GLM Procedure																							Dependent Variable: sl
2	1	3	3.67423	2.34521	1.87083	1.58114	2.12132
2	1	4	3.80789	3.08221	1.58114	1.58114	2.12132		Dependent Variable: sl																							Source	DF	Sum of Squares	Mean Square	F Value	Pr > F
2	1	5	3.80789	2.91548	1.58114	1.87083	2.12132																									Model	41	119.505	2.91476	43.65	<.0001
2	1	6	3.24037	0.707107	1.58114	0.707107	2.34521		Source	DF	Sum of Squares	Mean Square	F Value	Pr > F																		Error	252	16.8275	0.0667757
2	1	7	2.91548	0.707107	1.22474	0.707107	2.34521		Model	41	119.505	2.91476	43.65	<.0001																		Corrected Total	293	136.332
2	1	8	1.34164	0.894427	1.22474	1.22474	2.34521		Error	252	16.8275	0.0667757
2	1	9	1	0.707107	1.22474	0.707107	2.34521		Corrected Total	293	136.332																					R-Square	Coeff Var	Root MSE	sl Mean
2	1	10	3.53553	0.83666	1.22474	1.22474	2.34521																									0.87657	8.64592	0.25841	2.98881
2	1	11	3.39116	0.707107	1.58114	0.707107	2.34521		R-Square	Coeff Var	Root MSE	sl Mean
2	1	12	3.39116	0.707107	1.58114	0.707107	2.34521		0.87657	8.64592	0.25841	2.98881																				Source	DF	Type I SS	Mean Square	F Value	Pr > F
2	1	13	2.91548	2.54951	1.22474	1.58114	2.12132																									var	1	1.178	1.178	17.64	<.0001
2	1	14	3.53553	2.54951	1.58114	1.22474	2.34521		Source	DF	Type I SS	Mean Square	F Value	Pr > F																		trt	20	110.864	5.54321	83.01	<.0001
2	1	15	3.53553	0.707107	1.87083	0.707107	2.34521		var	1	1.178	1.178	17.64	0.0011																		var*trt	20	7.46278	0.373139	5.59	<.0001
2	1	16	3.67423	0.707107	1.58114	1.58114	2.12132		trt	20	110.864	5.54321	83.01	<.0001
2	1	17	3.53553	0.707107	1.58114	0.707107	2.34521		var*trt	20	7.46278	0.373139	5.59	0.0261																		Source	DF	Type III SS	Mean Square	F Value	Pr > F
2	1	18	2.91548	0.707107	1.22474	0.707107	2.34521																									var	1	1.178	1.178	17.64	<.0001
2	1	19	2.73861	0.707107	1.22474	0.707107	2.34521		Source	DF	Type III SS	Mean Square	F Value	Pr > F																		trt	20	110.864	5.54321	83.01	<.0001
2	1	20	2.12132	1	1.22474	1.58114	2.12132		var	1	1.178	1.178	17.64	0.0011																		var*trt	20	7.46278	0.373139	5.59	<.0001
2	1	21	2.12132	0.707107	1.22474	0.707107	2.34521		trt	20	110.864	5.54321	83.01	<.0001
3	1	1	2.91548	0.894427	1.58114	1.87083	2.12132		var*trt	20	7.46278	0.373139	5.59	0.0216
3	1	2	3.08221	3.08221	1.58114	1.58114	2.12132
3	1	3	3.80789	0.83666	1.87083	1.58114	2.12132
3	1	4	3.24037	0.707107	1.58114	0.707107	2.34521																									The SAS System
3	1	5	3.80789	2.91548	1.58114	1.87083	2.12132
3	1	6	2.91548	2.12132	1.58114	1.22474	2.12132		The SAS System																							The GLM Procedure
3	1	7	2.12132	0.707107	1.22474	0.707107	2.34521
3	1	8	1.41421	0.707107	1.22474	0.707107	2.34521		The GLM Procedure																							Dependent Variable: rl
3	1	9	0.894427	0.707107	1.22474	0.707107	2.34521
3	1	10	3.24037	1.22474	1.58114	1.22474	2.12132		Dependent Variable: rl																							Source	DF	Sum of Squares	Mean Square	F Value	Pr > F
3	1	11	2.73861	0.707107	1.58114	0.707107	2.34521																									Model	41	133.001	3.24392	10.99	<.0001
3	1	12	3.39116	0.707107	1.58114	0.707107	2.34521		Source	DF	Sum of Squares	Mean Square	F Value	Pr > F																		Error	252	74.3977	0.295229
3	1	13	3.08221	0.707107	1.58114	0.707107	2.34521		Model	41	133.001	3.24392	10.99	<.0001																		Corrected Total	293	207.398
3	1	14	3.53553	2.91548	1.58114	1.22474	2.12132		Error	252	74.3977	0.295229
3	1	15	3.53553	0.707107	1.58114	0.707107	2.34521		Corrected Total	293	207.398																					R-Square	Coeff Var	Root MSE	rl Mean
3	1	16	3.67423	1.87083	1.87083	1.22474	2.12132																									0.641281	32.3894	0.54335	1.67755
3	1	17	3.53553	0.707107	1.22474	0.707107	2.34521		R-Square	Coeff Var	Root MSE	rl Mean
3	1	18	2.54951	0.707107	1.22474	0.707107	2.34521		0.641281	32.3894	0.54335	1.67755																				Source	DF	Type I SS	Mean Square	F Value	Pr > F
3	1	19	3.08221	1.58114	1.22474	1.58114	2.12132																									var	1	30.8526	30.8526	104.5	<.0001
3	1	20	1.87083	0.707107	1.58114	0.707107	2.34521		Source	DF	Type I SS	Mean Square	F Value	Pr > F																		trt	20	87.5918	4.37959	14.83	<.0001
3	1	21	2.12132	1.22474	1.22474	1.22474	2.34521		var	1	30.8526	30.8526	104.5	0.0031																		var*trt	20	14.5565	0.727823	2.47	0.0007
4	1	1	2.54951	0.83666	1.87083	1.87083	2.34521		trt	20	87.5918	4.37959	14.83	<.0001
4	1	2	3.80789	2.34521	1.87083	1.87083	2.12132		var*trt	20	14.5565	0.727823	2.47	0.0007																		Source	DF	Type III SS	Mean Square	F Value	Pr > F
4	1	3	3.60555	1.58114	1.58114	1.58114	2.12132																									var	1	30.8526	30.8526	104.5	<.0001
4	1	4	3.937	0.707107	1.87083	0.707107	2.34521		Source	DF	Type III SS	Mean Square	F Value	Pr > F																		trt	20	87.5918	4.37959	14.83	<.0001
4	1	5	3.53553	2.34521	1.58114	0.707107	2.34521		var	1	30.8526	30.8526	104.5	0.0031																		var*trt	20	14.5565	0.727823	2.47	0.0007
4	1	6	3.08221	0.707107	1.58114	0.707107	2.34521		trt	20	87.5918	4.37959	14.83	<.0001
4	1	7	1.87083	0.707107	1.22474	0.707107	2.34521		var*trt	20	14.5565	0.727823	2.47	0.0007
4	1	8	1.22474	0.707107	1.22474	0.707107	2.34521
4	1	9	1.22474	0.707107	1.22474	0.707107	2.34521
4	1	10	3.53553	0.707107	1.58114	0.707107	2.34521
4	1	11	2.91548	0.707107	1.58114	0.707107	2.34521																									The SAS System
4	1	12	3.53553	0.707107	1.58114	0.707107	2.34521
4	1	13	3.53553	0.707107	1.58114	0.707107	2.34521		The SAS System																							The GLM Procedure
4	1	14	3.08221	2.91548	1.58114	1.58114	2.12132
4	1	15	3.53553	0.707107	1.58114	0.707107	2.34521		The GLM Procedure																							Dependent Variable: ns
4	1	16	2.91548	2.34521	1.58114	1.22474	2.12132
4	1	17	3.24037	2.54951	1.22474	1.87083	2.34521		Dependent Variable: ns																							Source	DF	Sum of Squares	Mean Square	F Value	Pr > F
4	1	18	2.91548	1.58114	1.22474	1.58114	2.34521																									Model	41	13.369	0.326073	12.62	<.0001
4	1	19	2.91548	0.707107	1.22474	0.707107	2.12132		Source	DF	Sum of Squares	Mean Square	F Value	Pr > F																		Error	252	6.51251	0.0258433
4	1	20	2.12132	0.707107	1.22474	0.707107	2.12132		Model	41	13.369	0.326073	12.62	<.0001																		Corrected Total	293	19.8815
4	1	21	2.34521	1.58114	1.22474	1.58114	2.34521		Error	252	6.51251	0.0258433
5	1	1	2.54951	0.707107	1.58114	0.707107	2.34521		Corrected Total	293	19.8815																					R-Square	Coeff Var	Root MSE	ns Mean
5	1	2	3.80789	2.91548	1.87083	1.58114	2.12132																									0.672433	10.0817	0.160759	1.59456
5	1	3	3.67423	2.12132	1.58114	1.58114	2.12132		R-Square	Coeff Var	Root MSE	ns Mean
5	1	4	3.60555	2.34521	1.87083	1.58114	2.12132		0.672433	10.0817	0.160759	1.59456																				Source	DF	Type I SS	Mean Square	F Value	Pr > F
5	1	5	3.60555	0.707107	1.58114	2.12132	2.34521																									var	1	1.83707	1.83707	71.08	<.0001
5	1	6	2.91548	0.707107	1.87083	0.707107	2.12132		Source	DF	Type I SS	Mean Square	F Value	Pr > F																		trt	20	10.1928	0.509642	19.72	<.0001
5	1	7	2.34521	2.34521	1.22474	1.22474	2.12132		var	1	1.83707	1.83707	71.08	0.0021																		var*trt	20	1.33908	0.0669538	2.59	0.0003
5	1	8	1.30384	0.707107	1.22474	0.707107	2.34521		trt	20	10.1928	0.509642	19.72	<.0001
5	1	9	1.09545	0.707107	1.22474	0.707107	2.34521		var*trt	20	1.33908	0.0669538	2.59	0.0003																		Source	DF	Type III SS	Mean Square	F Value	Pr > F
5	1	10	3.60555	2.12132	1.87083	1.58114	2.12132																									var	1	1.83707	1.83707	71.08	<.0001
5	1	11	2.73861	0.707107	1.58114	0.707107	2.34521		Source	DF	Type III SS	Mean Square	F Value	Pr > F																		trt	20	10.1928	0.509642	19.72	<.0001
5	1	12	3.24037	2.34521	1.87083	1.22474	2.12132		var	1	1.83707	1.83707	71.08	0.0021																		var*trt	20	1.33908	0.0669538	2.59	0.0003
5	1	13	2.73861	0.707107	1.58114	0.707107	2.34521		trt	20	10.1928	0.509642	19.72	<.0001
5	1	14	3.24037	2.54951	1.58114	1.58114	2.12132		var*trt	20	1.33908	0.0669538	2.59	0.0003
5	1	15	3.08221	0.707107	1.58114	0.707107	2.34521
5	1	16	3.24037	2.34521	1.58114	0.707107	2.34521
5	1	17	2.91548	2.54951	1.58114	1.58114	2.12132
5	1	18	3.08221	0.707107	1.22474	0.707107	2.34521																									The SAS System
5	1	19	2.73861	0.707107	1.22474	0.707107	2.34521
5	1	20	2.34521	1.58114	1.22474	1.58114	2.12132		The SAS System																							The GLM Procedure
5	1	21	2.54951	0.707107	1.22474	0.707107	2.34521
6	1	1	2.23607	0.707107	1.58114	0.707107	2.34521		The GLM Procedure																							Dependent Variable: nr
6	1	2	3.67423	3.08221	1.87083	1.87083	2.12132
6	1	3	3.937	2.54951	1.87083	1.87083	2.12132		Dependent Variable: nr																							Source	DF	Sum of Squares	Mean Square	F Value	Pr > F
6	1	4	3.67423	2.54951	1.58114	1.22474	2.34521																									Model	41	77.4474	1.88896	12.53	<.0001
6	1	5	3.16228	3.08221	1.58114	1.22474	2.34521		Source	DF	Sum of Squares	Mean Square	F Value	Pr > F																		Error	252	37.9968	0.150781
6	1	6	3.08221	0.707107	1.58114	0.707107	2.12132		Model	41	77.4474	1.88896	12.53	<.0001																		Corrected Total	293	115.444
6	1	7	2.34521	0.707107	1.58114	0.707107	2.12132		Error	252	37.9968	0.150781
6	1	8	1.58114	0.707107	1.22474	0.707107	2.12132		Corrected Total	293	115.444																					R-Square	Coeff Var	Root MSE	nr Mean
6	1	9	1.14018	0.707107	1.22474	0.707107	2.12132																									0.670865	27.759	0.388305	1.39884
6	1	10	3.53553	1	1.58114	1.22474	2.34521		R-Square	Coeff Var	Root MSE	nr Mean
6	1	11	3.39116	1.58114	1.58114	1.22474	2.34521		0.670865	27.759	0.388305	1.39884																				Source	DF	Type I SS	Mean Square	F Value	Pr > F
6	1	12	3.39116	2.54951	1.58114	1.58114	2.12132																									var	1	27.9443	27.9443	185.33	<.0001
6	1	13	3.24037	0.707107	1.58114	0.707107	2.34521		Source	DF	Type I SS	Mean Square	F Value	Pr > F																		trt	20	34.4915	1.72458	11.44	<.0001
6	1	14	3.39116	2.12132	1.58114	1.22474	2.12132		var	1	27.9443	27.9443	185.33	0.011																		var*trt	20	15.0116	0.750582	4.98	<.0001
6	1	15	2.91548	0.707107	1.58114	0.707107	2.34521		trt	20	34.4915	1.72458	11.44	<.0001
6	1	16	2.91548	0.707107	1.22474	0.707107	2.34521		var*trt	20	15.0116	0.750582	4.98	0.0012																		Source	DF	Type III SS	Mean Square	F Value	Pr > F
6	1	17	2.91548	2.12132	1.58114	1.58114	2.12132																									var	1	27.9443	27.9443	185.33	<.0001
6	1	18	2.73861	1	1.22474	1.22474	2.34521		Source	DF	Type III SS	Mean Square	F Value	Pr > F																		trt	20	34.4915	1.72458	11.44	<.0001
6	1	19	2.54951	0.707107	1.22474	0.707107	2.34521		var	1	27.9443	27.9443	185.33	0.011																		var*trt	20	15.0116	0.750582	4.98	<.0001
6	1	20	2.73861	0.707107	1.58114	0.707107	2.34521		trt	20	34.4915	1.72458	11.44	<.0001
6	1	21	2.73861	1.87083	1.22474	1.58114	2.12132		var*trt	20	15.0116	0.750582	4.98	0.0012
7	1	1	2.12132	0.707107	1.58114	0.707107	2.34521
7	1	2	3.67423	2.91548	1.87083	2.54951	2.12132
7	1	3	3.80789	2.91548	2.12132	1.87083	2.12132
7	1	4	2.54951	0.894427	1.58114	1.22474	2.34521																									The SAS System
7	1	5	3.67423	2.54951	1.87083	0.707107	2.34521
7	1	6	3.53553	1.87083	1.87083	1.22474	2.34521		The SAS System																							The GLM Procedure
7	1	7	2.91548	0.707107	1.22474	0.707107	2.34521
7	1	8	1.58114	0.707107	1.58114	0.707107	2.34521		The GLM Procedure																							Dependent Variable: s
7	1	9	1.18322	0.707107	1.22474	0.707107	2.34521
7	1	10	3.39116	2.73861	1.58114	1.22474	2.12132		Dependent Variable: s																							Source	DF	Sum of Squares	Mean Square	F Value	Pr > F
7	1	11	3.08221	0.707107	1.58114	0.707107	2.34521																									Model	41	1.79941	0.0438882	2.52	<.0001
7	1	12	3.53553	2.34521	1.58114	1.22474	2.12132		Source	DF	Sum of Squares	Mean Square	F Value	Pr > F																		Error	252	4.3964	0.017446
7	1	13	3.39116	1.58114	2.12132	1.22474	2.12132		Model	41	1.79941	0.0438882	2.52	<.0001																		Corrected Total	293	6.19581
7	1	14	3.53553	0.707107	1.58114	0.707107	2.34521		Error	252	4.3964	0.017446
7	1	15	2.73861	0.707107	1.58114	0.707107	2.34521		Corrected Total	293	6.19581																					R-Square	Coeff Var	Root MSE	s Mean
7	1	16	3.08221	0.707107	1.87083	0.707107	2.34521																									0.290424	5.9204	0.132083	2.23099
7	1	17	2.73861	2.54951	1.87083	1.87083	2.12132		R-Square	Coeff Var	Root MSE	s Mean
7	1	18	2.91548	0.707107	1.22474	0.707107	2.34521		0.290424	5.9204	0.132083	2.23099																				Source	DF	Type I SS	Mean Square	F Value	Pr > F
7	1	19	2.73861	0.707107	1.22474	0.707107	2.34521																									var	1	0.319374	0.319374	18.31	<.0001
7	1	20	2.34521	0.707107	1.22474	0.707107	2.34521		Source	DF	Type I SS	Mean Square	F Value	Pr > F																		trt	20	1.05744	0.0528718	3.03	<.0001
7	1	21	2.73861	1.58114	1.22474	1.22474	2.12132		var	1	0.319374	0.319374	18.31	0.0121																		var*trt	20	0.422604	0.0211302	1.21	0.2449
1	2	1	2.91548	0.707107	1.87083	0.707107	2.12132		trt	20	1.05744	0.0528718	3.03	<.0001
1	2	2	3.24037	2.12132	1.87083	1.22474	2.12132		var*trt	20	0.422604	0.0211302	1.21	0.2449																		Source	DF	Type III SS	Mean Square	F Value	Pr > F
1	2	3	3.67423	2.91548	2.12132	2.34521	2.12132																									var	1	0.319374	0.319374	18.31	<.0001
1	2	4	3.67423	2.54951	1.87083	2.12132	2.12132		Source	DF	Type III SS	Mean Square	F Value	Pr > F																		trt	20	1.05744	0.0528718	3.03	<.0001
1	2	5	3.53553	2.91548	2.12132	2.91548	2.12132		var	1	0.319374	0.319374	18.31	0.0121																		var*trt	20	0.422604	0.0211302	1.21	0.2449
1	2	6	3.24037	2.12132	1.58114	1.87083	2.12132		trt	20	1.05744	0.0528718	3.03	<.0001
1	2	7	2.91548	1.87083	1.87083	1.22474	2.34521		var*trt	20	0.422604	0.0211302	1.21	0.2449
1	2	8	2.54951	0.707107	1.22474	0.707107	2.34521
1	2	9	1.22474	0.707107	1.22474	0.707107	2.34521
1	2	10	3.39116	1.58114	1.58114	2.12132	2.12132
1	2	11	3.24037	2.12132	1.58114	1.58114	2.12132																									The SAS System
1	2	12	3.24037	2.34521	1.87083	2.12132	2.12132
1	2	13	3.39116	2.73861	1.87083	2.12132	2.34521		The SAS System																							The GLM Procedure
1	2	14	3.53553	2.91548	1.87083	2.34521	2.34521
1	2	15	3.24037	2.54951	2.12132	2.12132	2.12132		The GLM Procedure
1	2	16	3.39116	1.87083	1.87083	1.58114	2.12132
1	2	17	2.54951	1.58114	1.58114	1.22474	2.34521
1	2	18	3.39116	1.87083	1.58114	1.22474	2.34521
1	2	19	2.54951	2.12132	1.22474	1.22474	2.12132																									The SAS System
1	2	20	3.53553	2.12132	1.58114	1.87083	2.12132
1	2	21	2.82843	2.12132	1.58114	1.58114	2.12132		The SAS System																							The GLM Procedure
2	2	1	2.73861	0.707107	1.58114	0.707107	2.12132
2	2	2	3.67423	1.58114	1.87083	1.87083	2.12132		The GLM Procedure																							Duncan's Multiple Range Test for sl
2	2	3	3.53553	2.73861	1.87083	2.34521	2.12132
2	2	4	3.53553	2.73861	1.58114	1.87083	2.12132		Duncan's Multiple Range Test for sl
2	2	5	3.39116	2.73861	2.12132	2.73861	2.12132																									Note:	This test controls the Type I comparisonwise error rate, not the experimentwise error rate.
2	2	6	3.39116	1.87083	1.87083	1.58114	2.12132
2	2	7	2.34521	1.58114	1.58114	1.22474	2.34521		Note:	This test controls the Type I comparisonwise error rate, not the experimentwise error rate.																						Alpha	0.05
2	2	8	2.12132	0.707107	1.22474	0.707107	2.12132																									Error Degrees of Freedom	252
2	2	9	1.22474	0.707107	1.22474	0.707107	2.12132		Alpha	0.01																						Error Mean Square	0.066776
2	2	10	3.24037	2.12132	1.87083	2.54951	2.34521		Error Degrees of Freedom	252
2	2	11	3.53553	1.22474	1.58114	1.58114	2.34521		Error Mean Square	0.066776																						Number of Means	2
2	2	12	3.39116	2.12132	1.87083	2.34521	2.12132																									Critical Range	0.05936
2	2	13	3.80789	2.91548	1.87083	2.34521	2.12132		Number of Means	2
2	2	14	3.24037	2.54951	1.58114	2.12132	2.12132		Critical Range	0.1322																						Means with the same letter
2	2	15	3.53553	2.12132	1.87083	1.87083	2.12132																									are not significantly different.
2	2	16	3.24037	2.12132	1.58114	1.58114	2.12132		Means with the same letter																							Duncan Grouping	Mean	N	var
2	2	17	2.34521	1.87083	1.87083	1.58114	2.34521		are not significantly different.																							A	3.05211	147	2
2	2	18	3.39116	2.12132	1.58114	2.54951	2.34521		Duncan Grouping	Mean	N	var
2	2	19	2.91548	2.12132	1.58114	1.87083	2.12132		A	3.05211	147	2																				B	2.92551	147	1
2	2	20	2.73861	2.12132	1.58114	2.34521	2.34521
2	2	21	2.64575	1.22474	1.22474	1.22474	2.34521		A	2.92551	147	1
3	2	1	2.54951	1.22474	1.58114	1.22474	2.34521
3	2	2	3.53553	2.54951	1.87083	1.58114	2.12132
3	2	3	3.53553	2.73861	1.87083	1.87083	2.12132																									The SAS System
3	2	4	3.53553	2.54951	1.87083	2.12132	2.12132
3	2	5	3.24037	2.91548	1.87083	2.54951	2.12132		The SAS System																							The GLM Procedure
3	2	6	3.39116	2.34521	1.58114	1.87083	2.12132
3	2	7	2.91548	2.34521	1.87083	1.22474	2.34521		The GLM Procedure
3	2	8	2.12132	0.707107	1.22474	0.707107	2.34521
3	2	9	1	0.707107	1.22474	0.707107	2.34521
3	2	10	3.24037	1.87083	1.87083	1.87083	2.12132
3	2	11	3.39116	2.12132	1.58114	1.58114	2.12132
3	2	12	3.53553	2.12132	1.87083	2.73861	2.12132																									The SAS System
3	2	13	3.24037	2.12132	1.87083	1.58114	0.707107
3	2	14	3.53553	2.54951	1.87083	2.34521	2.12132		The SAS System																							The GLM Procedure
3	2	15	3.39116	2.34521	1.87083	1.87083	2.12132
3	2	16	3.39116	1.87083	1.87083	1.58114	2.12132		The GLM Procedure																							Duncan's Multiple Range Test for rl
3	2	17	3.08221	1.87083	1.87083	1.22474	2.12132
3	2	18	2.91548	1.87083	1.87083	1.58114	2.12132		Duncan's Multiple Range Test for rl
3	2	19	2.54951	1.87083	1.22474	1.58114	2.12132																									Note:	This test controls the Type I comparisonwise error rate, not the experimentwise error rate.
3	2	20	3.24037	2.34521	1.58114	2.34521	2.12132
3	2	21	3	2.12132	1.22474	1.58114	2.12132		Note:	This test controls the Type I comparisonwise error rate, not the experimentwise error rate.																						Alpha	0.05
4	2	1	2.73861	1	1.58114	1.22474	2.34521																									Error Degrees of Freedom	252
4	2	2	3.53553	2.34521	1.87083	2.12132	2.12132		Alpha	0.01																						Error Mean Square	0.295229
4	2	3	3.67423	2.91548	2.12132	2.34521	2.12132		Error Degrees of Freedom	252
4	2	4	3.53553	2.73861	1.58114	1.87083	2.12132		Error Mean Square	0.295229																						Number of Means	2
4	2	5	3.24037	2.54951	1.87083	2.54951	2.12132																									Critical Range	0.1248
4	2	6	3.39116	1.58114	1.58114	1.22474	2.34521		Number of Means	2
4	2	7	2.54951	2.34521	1.58114	1.87083	2.12132		Critical Range	0.7124																						Means with the same letter
4	2	8	1.87083	1.58114	1.58114	1.22474	2.34521																									are not significantly different.
4	2	9	1.22474	0.707107	1.22474	0.707107	2.34521		Means with the same letter																							Duncan Grouping	Mean	N	var
4	2	10	3.39116	2.34521	1.87083	1.87083	2.12132		are not significantly different.																							A	2.0015	147	2
4	2	11	3.24037	1.58114	1.58114	1.22474	2.34521		Duncan Grouping	Mean	N	var
4	2	12	2.91548	2.54951	1.58114	1.22474	2.34521		A	2.0015	147	2																				B	1.35361	147	1
4	2	13	3.08221	2.34521	1.87083	1.58114	2.12132
4	2	14	3.53553	2.54951	1.87083	2.34521	2.12132		A	1.35361	147	1
4	2	15	3.24037	1.87083	1.58114	1.87083	2.12132
4	2	16	3.24037	2.12132	1.87083	1.58114	2.12132
4	2	17	2.91548	2.12132	1.87083	1.87083	2.12132																									The SAS System
4	2	18	3.39116	2.34521	1.87083	2.12132	2.34521
4	2	19	2.54951	0.707107	1.58114	0.707107	2.34521		The SAS System																							The GLM Procedure
4	2	20	2.54951	2.12132	1.22474	1.22474	2.34521
4	2	21	2.44949	2.12132	1.58114	1.87083	2.12132		The GLM Procedure
5	2	1	3.08221	1.41421	1.58114	1.22474	2.34521
5	2	2	3.67423	2.54951	1.58114	1.22474	2.12132
5	2	3	3.67423	2.73861	1.87083	1.87083	2.12132
5	2	4	3.67423	2.91548	2.12132	2.54951	2.12132
5	2	5	3.39116	2.73861	2.12132	2.73861	2.12132																									The SAS System
5	2	6	3.24037	1.22474	1.58114	1.87083	2.34521
5	2	7	2.91548	0.707107	1.58114	0.707107	2.34521		The SAS System																							The GLM Procedure
5	2	8	2.34521	0.707107	1.58114	0.707107	2.34521
5	2	9	1	0.707107	1.22474	0.707107	2.34521		The GLM Procedure																							Duncan's Multiple Range Test for ns
5	2	10	3.39116	2.12132	1.58114	1.58114	2.34521
5	2	11	2.91548	2.34521	1.22474	2.12132	2.12132		Duncan's Multiple Range Test for ns
5	2	12	3.24037	2.73861	1.87083	2.54951	2.12132																									Note:	This test controls the Type I comparisonwise error rate, not the experimentwise error rate.
5	2	13	3.24037	2.54951	1.87083	2.54951	2.12132
5	2	14	3.39116	2.12132	1.87083	1.58114	2.34521		Note:	This test controls the Type I comparisonwise error rate, not the experimentwise error rate.																						Alpha	0.05
5	2	15	3.24037	2.12132	1.22474	2.12132	2.34521																									Error Degrees of Freedom	252
5	2	16	3.39116	2.91548	1.87083	2.12132	2.12132		Alpha	0.01																						Error Mean Square	0.025843
5	2	17	2.91548	0.707107	1.87083	0.707107	2.34521		Error Degrees of Freedom	252
5	2	18	3.39116	1.87083	1.22474	1.87083	2.12132		Error Mean Square	0.025843																						Number of Means	2
5	2	19	1.87083	2.12132	1.22474	1.58114	2.34521																									Critical Range	0.03693
5	2	20	3.39116	0.83666	1.22474	1.58114	2.34521		Number of Means	2
5	2	21	2.91548	1.87083	1.58114	2.12132	2.12132		Critical Range	0.1678																						Means with the same letter
6	2	1	3.24037	1.58114	1.58114	1.58114	2.12132																									are not significantly different.
6	2	2	3.53553	2.91548	1.87083	1.22474	2.12132		Means with the same letter																							Duncan Grouping	Mean	N	var
6	2	3	3.80789	2.54951	1.87083	1.58114	2.12132		are not significantly different.																							A	1.67361	147	2
6	2	4	3.67423	3.08221	2.12132	2.91548	2.12132		Duncan Grouping	Mean	N	var
6	2	5	3.24037	2.91548	1.87083	2.54951	2.34521		A	1.67361	147	2																				B	1.51551	147	1
6	2	6	3.24037	2.12132	1.58114	1.58114	2.12132
6	2	7	2.91548	0.707107	1.58114	0.707107	2.34521		A	1.51551	147	1
6	2	8	2.12132	0.707107	1.22474	0.707107	2.34521
6	2	9	1	0.707107	1.22474	0.707107	2.34521
6	2	10	3.39116	2.34521	1.58114	1.58114	2.12132																									The SAS System
6	2	11	2.91548	2.34521	1.58114	1.58114	2.12132
6	2	12	2.91548	2.54951	1.58114	2.12132	2.12132		The SAS System																							The GLM Procedure
6	2	13	2.91548	2.54951	1.87083	2.73861	2.12132
6	2	14	3.24037	2.54951	1.58114	2.34521	2.12132		The GLM Procedure
6	2	15	2.73861	1.87083	1.22474	1.58114	2.34521
6	2	16	3.24037	2.54951	1.87083	1.87083	2.12132
6	2	17	3.24037	2.54951	1.87083	2.12132	2.12132
6	2	18	3.39116	0.707107	1.58114	0.707107	2.34521
6	2	19	3.08221	2.12132	1.58114	1.22474	2.34521																									The SAS System
6	2	20	3.08221	2.12132	1.58114	2.12132	2.34521
6	2	21	3	2.23607	1.58114	2.12132	2.34521		The SAS System																							The GLM Procedure
7	2	1	2.91548	0.707107	1.58114	0.707107	2.34521
7	2	2	3.53553	2.54951	1.58114	1.22474	2.12132		The GLM Procedure																							Duncan's Multiple Range Test for nr
7	2	3	3.53553	2.54951	1.87083	2.12132	2.12132
7	2	4	3.937	3.08221	2.12132	3.08221	2.12132		Duncan's Multiple Range Test for nr
7	2	5	3.53553	3.24037	1.87083	3.08221	2.12132																									Note:	This test controls the Type I comparisonwise error rate, not the experimentwise error rate.
7	2	6	3.24037	1.22474	1.87083	1.22474	2.34521
7	2	7	2.54951	0.707107	1.58114	0.707107	2.34521		Note:	This test controls the Type I comparisonwise error rate, not the experimentwise error rate.																						Alpha	0.05
7	2	8	1.87083	1.58114	1.58114	1.22474	2.12132																									Error Degrees of Freedom	252
7	2	9	1.22474	0.707107	1.22474	0.707107	2.34521		Alpha	0.01																						Error Mean Square	0.150781
7	2	10	3.24037	2.12132	1.58114	1.22474	2.12132		Error Degrees of Freedom	252
7	2	11	2.91548	2.54951	1.58114	2.54951	2.12132		Error Mean Square	0.150781																						Number of Means	2
7	2	12	3.08221	2.91548	1.87083	2.54951	2.12132																									Critical Range	0.0892
7	2	13	3.08221	2.54951	1.87083	2.12132	2.12132		Number of Means	2
7	2	14	3.39116	2.54951	1.87083	2.73861	2.34521		Critical Range	0.6345																						Means with the same letter
7	2	15	3.24037	0.707107	1.87083	0.707107	2.34521																									are not significantly different.
7	2	16	3.24037	2.54951	1.87083	1.87083	2.12132		Means with the same letter																							Duncan Grouping	Mean	N	var
7	2	17	3.53553	2.12132	1.87083	2.12132	2.34521		are not significantly different.																							A	1.70714	147	2
7	2	18	3.39116	2.34521	1.58114	1.58114	2.12132		Duncan Grouping	Mean	N	var
7	2	19	2.91548	1.58114	1.58114	1.22474	2.34521		A	1.70714	147	2																				B	1.09054	147	1
7	2	20	3.39116	2.12132	1.58114	1.87083	2.12132
7	2	21	2.73861	1.58114	1.58114	1.58114	2.34521		A	1.09054	147	1
																																The SAS System
									The SAS System																							The GLM Procedure
									The GLM Procedure
																																The SAS System
									The SAS System																							The GLM Procedure
									The GLM Procedure																							Duncan's Multiple Range Test for s
									Duncan's Multiple Range Test for s
																																Note:	This test controls the Type I comparisonwise error rate, not the experimentwise error rate.
									Note:	This test controls the Type I comparisonwise error rate, not the experimentwise error rate.																						Alpha	0.05
																																Error Degrees of Freedom	252
									Alpha	0.01																						Error Mean Square	0.017446
									Error Degrees of Freedom	252
									Error Mean Square	0.017446																						Number of Means	2
																																Critical Range	0.03034
									Number of Means	2
									Critical Range	0.0892																						Means with the same letter
																																are not significantly different.
									Means with the same letter																							Duncan Grouping	Mean	N	var
									are not significantly different.																							A	2.26395	147	1
									Duncan Grouping	Mean	N	var
									A	2.26395	147	1																				B	2.19803	147	2
									A	2.19803	147	2
																																The SAS System
									The SAS System																							The GLM Procedure
									The GLM Procedure
																																The SAS System
									The SAS System																							The GLM Procedure
									The GLM Procedure																							Duncan's Multiple Range Test for sl
									Duncan's Multiple Range Test for sl
																																Note:	This test controls the Type I comparisonwise error rate, not the experimentwise error rate.
									Note:	This test controls the Type I comparisonwise error rate, not the experimentwise error rate.																						Alpha	0.05
																																Error Degrees of Freedom	252
									Alpha	0.01																						Error Mean Square	0.066776
									Error Degrees of Freedom	252
									Error Mean Square	0.066776																						Number of Means	2	3	4	5	6	7	8	9	10	11	12	13	14	15	16	17	18
																																Critical Range	0.1924	0.2025	0.2093	0.2142	0.2181	0.2213	0.2239	0.2262	0.2281	0.2298	0.2314	0.2327	0.2339	0.2351	0.2361	0.237	0.2378
									Number of Means	2	3	4	5	6	7	8	9	10	11	12	13	14	15	16	17	18	19	20	21
									Critical Range	0.2535	0.2642	0.2714	0.2769	0.2812	0.2847	0.2878	0.2903	0.2926	0.2946	0.2965	0.2981	0.2996	0.301	0.3022	0.3034	0.3045	0.3055	0.3064	0.3073			Means with the same letter
																																are not significantly different.
									Means with the same letter																							Duncan Grouping				Mean	N	trt
									are not significantly different.																									A		3.69714	14	3
									Duncan Grouping				Mean	N	trt																			A
											A		3.69714	14	3																			A		3.64429	14	2
											A																							A
									B		A		3.64429	14	2																	B		A		3.57571	14	4
									B		A																					B		A
									B		A	C	3.57571	14	4																	B		A	C	3.49929	14	5
									B		A	C																				B			C
									B	D	A	C	3.49929	14	5																	B		D	C	3.41071	14	14
									B	D		C																				B		D	C
									B	D	E	C	3.41071	14	14																	B		D	C	3.40571	14	10
									B	D	E	C																						D	C
									B	D	E	C	3.40571	14	10																	E		D	C	3.31143	14	12
										D	E	C																				E		D	C
									F	D	E	C	3.31143	14	12																	E		D	C	3.29786	14	16
									F	D	E	C																				E		D
									F	D	E	C	3.29786	14	16																	E		D	F	3.25214	14	15
									F	D	E																					E		D	F
									F	D	E		3.25214	14	15																	E	G	D	F	3.22929	14	13
									F	D	E																					E	G		F
									F	D	E		3.22929	14	13																	E	G		F	3.16143	14	6
									F		E																						G		F
									F		E		3.16143	14	6																		G		F	3.08071	14	18
									F																								G		F
									F				3.08071	14	18																		G		F	3.07	14	11
									F																								G
									F				3.07	14	11																		G			3.03	14	17
									F
									F				3.03	14	17																			H		2.70429	14	1
																																		H
											G		2.70429	14	1																			H		2.68286	14	19
											G																							H
											G		2.68286	14	19																			H		2.66786	14	20
											G																							H
											G		2.66786	14	20																			H		2.6	14	7
											G																							H
											G		2.6	14	7																			H		2.57714	14	21
											G
											G		2.57714	14	21																			I		1.76643	14	8
											H		1.76643	14	8																			J		1.10071	14	9
											I		1.10071	14	9
																																The SAS System
									The SAS System																							The GLM Procedure
									The GLM Procedure
																																The SAS System
									The SAS System																							The GLM Procedure
									The GLM Procedure																							Duncan's Multiple Range Test for rl
									Duncan's Multiple Range Test for rl
																																Note:	This test controls the Type I comparisonwise error rate, not the experimentwise error rate.
									Note:	This test controls the Type I comparisonwise error rate, not the experimentwise error rate.																						Alpha	0.05
																																Error Degrees of Freedom	252
									Alpha	0.01																						Error Mean Square	0.295229
									Error Degrees of Freedom	252
									Error Mean Square	0.295229																						Number of Means	2	3	4	5	6	7	8	9	10	11	12	13	14	15	16	17	18
																																Critical Range	0.4045	0.4258	0.44	0.4505	0.4587	0.4653	0.4709	0.4756	0.4797	0.4833	0.4865	0.4893	0.4919	0.4942	0.4964	0.4983	0.5001
									Number of Means	2	3	4	5	6	7	8	9	10	11	12	13	14	15	16	17	18	19	20	21
									Critical Range	0.533	0.5555	0.5708	0.5822	0.5913	0.5987	0.605	0.6105	0.6153	0.6195	0.6233	0.6268	0.6299	0.6328	0.6355	0.6379	0.6402	0.6424	0.6444	0.6462			Means with the same letter
																																are not significantly different.
									Means with the same letter																							Duncan Grouping				Mean	N	trt
									are not significantly different.																									A		2.6771	14	5
									Duncan Grouping				Mean	N	trt																			A
											A		2.6771	14	5																			A		2.6164	14	2
											A																							A
											A		2.6164	14	2																	B		A		2.3479	14	4
											A																					B		A
									B		A		2.3479	14	4																	B		A	C	2.3114	14	3
									B		A																					B		A	C
									B		A		2.3114	14	3																	B		A	C	2.305	14	14
									B		A																					B			C
									B		A		2.305	14	14																	B		D	C	1.96	14	16
									B																							B		D	C
									B		C		1.96	14	16																	B		D	C	1.96	14	12
									B		C																							D	C
									B		C		1.96	14	12																	E		D	C	1.8807	14	13
									B		C																					E		D
									B		C	D	1.8807	14	13																	E		D	F	1.7864	14	10
									B		C	D																				E		D	F
									B	E	C	D	1.7864	14	10																	E		D	F	1.7657	14	17
									B	E	C	D																				E		D	F
									B	E	C	D	1.7657	14	17																	E	G	D	F	1.5464	14	21
										E	C	D																				E	G		F
										E	C	D	1.5464	14	21																	E	G		F	1.4379	14	11
										E	C	D																				E	G		F
									F	E	C	D	1.4379	14	11																	E	G		F	1.43	14	6
									F	E	C	D																				E	G		F
									F	E	C	D	1.43	14	6																	E	G		F	1.4229	14	20
									F	E	C	D																					G		F
									F	E	C	D	1.4229	14	20																		G		F	1.3821	14	19
									F	E	C	D																					G		F
									F	E	C	D	1.3821	14	19																		G		F	1.3764	14	18
									F	E	C	D																					G		F
									F	E	C	D	1.3764	14	18																		G	H	F	1.335	14	15
									F	E		D																					G	H
									F	E		D	1.335	14	15																	I	G	H		1.2064	14	7
									F	E																						I		H
									F	E	G		1.2064	14	7																	I		H	J	0.9107	14	1
									F		G																					I			J
									F		G		0.9107	14	1																	I			J	0.86	14	8
									F		G																								J
									F		G		0.86	14	8																				J	0.71	14	9
											G
											G		0.71	14	9
																																The SAS System
									The SAS System																							The GLM Procedure
									The GLM Procedure
																																The SAS System
									The SAS System																							The GLM Procedure
									The GLM Procedure																							Duncan's Multiple Range Test for ns
									Duncan's Multiple Range Test for ns
																																Note:	This test controls the Type I comparisonwise error rate, not the experimentwise error rate.
									Note:	This test controls the Type I comparisonwise error rate, not the experimentwise error rate.																						Alpha	0.05
																																Error Degrees of Freedom	252
									Alpha	0.01																						Error Mean Square	0.025843
									Error Degrees of Freedom	252
									Error Mean Square	0.025843																						Number of Means	2	3	4	5	6	7	8	9	10	11	12	13	14	15	16	17	18
																																Critical Range	0.1197	0.126	0.1302	0.1333	0.1357	0.1377	0.1393	0.1407	0.1419	0.143	0.1439	0.1448	0.1455	0.1462	0.1469	0.1474	0.148
									Number of Means	2	3	4	5	6	7	8	9	10	11	12	13	14	15	16	17	18	19	20	21
									Critical Range	0.1577	0.1643	0.1689	0.1723	0.1749	0.1771	0.179	0.1806	0.182	0.1833	0.1844	0.1854	0.1864	0.1872	0.188	0.1887	0.1894	0.1901	0.1906	0.1912			Means with the same letter
																																are not significantly different.
									Means with the same letter																							Duncan Grouping			Mean	N	trt
									are not significantly different.																								A		1.88214	14	3
									Duncan Grouping				Mean	N	trt																		A
											A		1.88214	14	3																	B	A		1.84214	14	2
											A																					B	A
									B		A		1.84214	14	2																	B	A	C	1.79929	14	5
									B		A																					B	A	C
									B		A	C	1.79929	14	5																	B	A	C	1.79929	14	4
									B		A	C																				B		C
									B		A	C	1.79929	14	4																	B	D	C	1.73786	14	13
									B		A	C																				B	D	C
									B		A	C	1.73786	14	13																	B	D	C	1.72	14	16
									B		A	C																					D	C
									B	D	A	C	1.72	14	16																		D	C	1.70429	14	12
									B	D		C																					D	C
									B	D		C	1.70429	14	12																	E	D	C	1.68357	14	14
									B	D		C																				E	D	C
									B	D		C	1.68357	14	14																	E	D	C	1.67357	14	17
									B	D		C																				E	D	C
									B	D		C	1.67357	14	17																	E	D	C	1.67071	14	15
									B	D		C																				E	D
									B	D		C	1.67071	14	15																	E	D		1.63714	14	10
										D		C																				E	D
										D	E	C	1.63714	14	10																	E	D		1.63714	14	6
										D	E	C																				E	D
										D	E	C	1.63714	14	6																	E	D		1.62143	14	1
										D	E	C																				E
										D	E	C	1.62143	14	1																	E	F		1.55429	14	11
										D	E																						F
									F	D	E		1.55429	14	11																	G	F		1.46714	14	7
									F		E																					G	F
									F		E	G	1.46714	14	7																	G	F	H	1.44143	14	18
									F			G																				G		H
									F			G	1.44143	14	18																	G		H	1.4	14	20
									F			G																				G		H
									F			G	1.4	14	20																	G	I	H	1.34857	14	21
												G																					I	H
											H	G	1.34857	14	21																		I	H	1.32286	14	19
											H	G																					I	H
											H	G	1.32286	14	19																		I	H	1.32286	14	8
											H	G																					I
											H	G	1.32286	14	8																		I		1.22	14	9
											H
											H		1.22	14	9
																																The SAS System
									The SAS System																							The GLM Procedure
									The GLM Procedure
																																The SAS System
									The SAS System																							The GLM Procedure
									The GLM Procedure																							Duncan's Multiple Range Test for nr
									Duncan's Multiple Range Test for nr
																																Note:	This test controls the Type I comparisonwise error rate, not the experimentwise error rate.
									Note:	This test controls the Type I comparisonwise error rate, not the experimentwise error rate.																						Alpha	0.05
																																Error Degrees of Freedom	252
									Alpha	0.01																						Error Mean Square	0.150781
									Error Degrees of Freedom	252
									Error Mean Square	0.150781																						Number of Means	2	3	4	5	6	7	8	9	10	11	12	13	14	15	16	17	18
																																Critical Range	0.289	0.3043	0.3144	0.3219	0.3278	0.3325	0.3365	0.3399	0.3428	0.3454	0.3477	0.3497	0.3515	0.3532	0.3547	0.3561	0.3574
									Number of Means	2	3	4	5	6	7	8	9	10	11	12	13	14	15	16	17	18	19	20	21
									Critical Range	0.3809	0.397	0.4079	0.4161	0.4225	0.4279	0.4324	0.4363	0.4397	0.4427	0.4455	0.4479	0.4502	0.4522	0.4541	0.4559	0.4575	0.4591	0.4605	0.4618			Means with the same letter are
																																not significantly different.
									Means with the same letter are																							Duncan Grouping						Mean	N	trt
									not significantly different.																										A			2.1071	14	5
									Duncan Grouping					Mean	N	trt																			A
												A		2.1071	14	5																	B		A			1.8664	14	3
												A																					B		A
										B		A		1.8664	14	3																	B		A			1.8643	14	4
										B		A																					B
										B		A		1.8643	14	4																	B		C			1.72	14	14
										B		A																					B		C
										B		A	C	1.72	14	14																	B		C	D		1.6679	14	2
										B			C																				B		C	D
										B		D	C	1.6679	14	2																	B	E	C	D		1.6079	14	12
										B		D	C																				B	E	C	D
										B		D	C	1.6079	14	12																F	B	E	C	D		1.59	14	13
										B		D	C																			F	B	E	C	D
										B		D	C	1.59	14	13																F	B	E	C	D		1.5771	14	10
										B		D	C																			F		E	C	D
										B		D	C	1.5771	14	10																F	G	E	C	D		1.4336	14	20
												D	C																			F	G	E	C	D
										E		D	C	1.4336	14	20																F	G	E	C	D	H	1.4193	14	17
										E		D	C																			F	G	E	C	D	H
										E		D	C	1.4193	14	17																F	G	E	C	D	H	1.4143	14	21
										E		D	C																			F	G	E		D	H
										E		D	C	1.4143	14	21																F	G	E		D	H	1.36	14	16
										E		D	C																			F	G	E			H
										E	F	D	C	1.36	14	16																F	G	E			H	1.2843	14	18
										E	F	D	C																			F	G				H
									G	E	F	D	C	1.2843	14	18																F	G		I		H	1.2636	14	11
									G	E	F	D																				F	G		I		H
									G	E	F	D		1.2636	14	11																F	G		I		H	1.2586	14	15
									G	E	F	D																					G		I		H
									G	E	F	D		1.2586	14	15																	G		I		H	1.2286	14	6
									G	E	F	D																					G		I		H
									G	E	F	D		1.2286	14	6																	G		I	J	H	1.125	14	19
									G	E	F																								I	J	H
									G	E	F	H		1.125	14	19																			I	J	H	1.0836	14	1
									G	E	F	H																							I	J
									G	E	F	H		1.0836	14	1																	K		I	J		0.9386	14	7
									G		F	H																					K			J
									G		F	H		0.9386	14	7																	K			J		0.8557	14	8
									G			H																					K
									G			H		0.8557	14	8																	K					0.71	14	9
												H
												H		0.71	14	9
																																The SAS System
									The SAS System																							The GLM Procedure
									The GLM Procedure
																																The SAS System
									The SAS System																							The GLM Procedure
									The GLM Procedure																							Duncan's Multiple Range Test for s
									Duncan's Multiple Range Test for s
																																Note:	This test controls the Type I comparisonwise error rate, not the experimentwise error rate.
									Note:	This test controls the Type I comparisonwise error rate, not the experimentwise error rate.																						Alpha	0.05
																																Error Degrees of Freedom	252
									Alpha	0.01																						Error Mean Square	0.017446
									Error Degrees of Freedom	252
									Error Mean Square	0.017446																						Number of Means	2	3	4	5	6	7	8	9	10	11	12	13	14	15	16	17	18
																																Critical Range	0.0983	0.1035	0.107	0.1095	0.1115	0.1131	0.1145	0.1156	0.1166	0.1175	0.1183	0.119	0.1196	0.1201	0.1207	0.1211	0.1216
									Number of Means	2	3	4	5	6	7	8	9	10	11	12	13	14	15	16	17	18	19	20	21
									Critical Range	0.1296	0.135	0.1387	0.1415	0.1437	0.1455	0.1471	0.1484	0.1496	0.1506	0.1515	0.1524	0.1531	0.1538	0.1545	0.1551	0.1556	0.1562	0.1566	0.1571			Means with the same letter are
																																not significantly different.
									Means with the same letter																							Duncan Grouping					Mean	N	trt
									are not significantly different.																										A		2.31714	14	9
									Duncan Grouping				Mean	N	trt																				A
											A		2.31714	14	9																		B		A		2.30071	14	18
											A																						B		A
											A		2.30071	14	18																		B		A		2.30071	14	7
											A																						B		A
											A		2.30071	14	7																		B		A		2.30071	14	8
											A																						B		A
											A		2.30071	14	8																		B		A		2.28429	14	1
											A																						B		A
									B		A		2.28429	14	1																		B		A		2.28429	14	15
									B		A																						B		A
									B		A		2.28429	14	15																		B		A		2.26786	14	11
									B		A																						B		A
									B		A	C	2.26786	14	11																		B		A	C	2.25143	14	20
									B		A	C																					B		A	C
									B	D	A	C	2.25143	14	20																		B		A	C	2.25143	14	21
									B	D	A	C																					B		A	C
									B	D	A	C	2.25143	14	21																		B		A	C	2.25143	14	17
									B	D	A	C																					B		A	C
									B	D	A	C	2.25143	14	17																		B		A	C	2.25143	14	19
									B	D	A	C																					B		A	C
									B	D	A	C	2.25143	14	19																		B	D	A	C	2.235	14	6
									B	D	A	C																					B	D	A	C
									B	D	A	C	2.235	14	6																		B	D	A	C	2.21857	14	14
									B	D	A	C																					B	D	A	C
									B	D	A	C	2.21857	14	14																	E	B	D	A	C	2.20214	14	12
									B	D	A	C																				E	B	D	A	C
									B	D	A	C	2.20214	14	12																	E	B	D	A	C	2.20214	14	10
									B	D	A	C																				E	B	D	A	C
									B	D	A	C	2.20214	14	10																	E	B	D	A	C	2.20214	14	5
									B	D	A	C																				E	B	D		C
									B	D	A	C	2.20214	14	5																	E	B	D		C	2.18571	14	16
									B	D	A	C																				E	B	D		C
									B	D	A	C	2.18571	14	16																	E	B	D		C	2.18571	14	4
									B	D	A	C																				E		D		C
									B	D	A	C	2.18571	14	4																	E		D		C	2.13643	14	3
									B	D		C																				E		D
									B	D		C	2.13643	14	3																	E		D			2.12	14	2
										D		C																				E
										D		C	2.12	14	2																	E					2.10143	14	13
										D
										D			2.10143	14	13
[truncated: 3 more columns]

## Sheet: third month
rep	var	treatment	SL	RL	NS	NR	S				The SAS System		alpha 0.01																					The SAS System		alpha 0.05
1	1	1	3.08221	0.83666	1.58114	1.58114	1.22474
1	1	2	4.1833	2.73861	1.87083	1.87083	1.22474				The GLM Procedure																							The GLM Procedure
1	1	3	3.80789	1	1.87083	1.87083	1.22474
1	1	4	3.937	3.08221	2.12132	2.73861	1.87083				Class Level Information																							Class Level Information
1	1	5	4.06202	3.08221	1.87083	1.87083	1.22474				Class	Levels	Values																					Class	Levels	Values
1	1	6	2.54951	1.87083	1.58114	1.58114	1.87083				rep	7	1 2 3 4 5 6 7																					rep	7	1 2 3 4 5 6 7
1	1	7	3.08221	1.58114	1.22474	1.58114	1.87083				var	2	1 2																					var	2	1 2
1	1	8	1.58114	1	1.22474	1.22474	1.87083				trt	21	1 2 3 4 5 6 7 8 9 10 11 12 13 14 15 16 17 18 19 20 21																					trt	21	1 2 3 4 5 6 7 8 9 10 11 12 13 14 15 16 17 18 19 20 21
1	1	9	2.12132	1.58114	1.22474	1.22474	1.58114				sl	23	1 1.22 1.41 1.58 1.73 1.87 2.12 2.35 2.55 2.74 2.92 3.08 3.24 3.39 3.54 3.61 3.67 3.81 3.94 4.06 4.18 4.3 4.42																					sl	23	1 1.22 1.41 1.58 1.73 1.87 2.12 2.35 2.55 2.74 2.92 3.08 3.24 3.39 3.54 3.61 3.67 3.81 3.94 4.06 4.18 4.3 4.42
1	1	10	3.67423	2.12132	1.58114	1.58114	2.34521				rl	28	0.71 0.84 0.89 1 1.05 1.1 1.14 1.22 1.3 1.41 1.58 1.87 1.9 1.92 2 2.12 2.35 2.55 2.74 2.92 3.08 3.1 3.24 3.39 3.54 3.67 3.81 3.94																					rl	28	0.71 0.84 0.89 1 1.05 1.1 1.14 1.22 1.3 1.41 1.58 1.87 1.9 1.92 2 2.12 2.35 2.55 2.74 2.92 3.08 3.1 3.24 3.39 3.54 3.67 3.81 3.94
1	1	11	2.73861	1	1.58114	1.22474	2.12132				ns	6	1.22 1.58 1.87 2.12 2.35 3.08																					ns	6	1.22 1.58 1.87 2.12 2.35 3.08
1	1	12	3.67423	1.22474	1.58114	1.22474	2.34521				nr	12	0.71 0.89 1 1.1 1.22 1.58 1.87 2.12 2.35 2.55 2.74 3.08																					nr	12	0.71 0.89 1 1.1 1.22 1.58 1.87 2.12 2.35 2.55 2.74 3.08
1	1	13	3.67423	1.58114	1.22474	1.58114	2.34521				s	5	1.22 1.58 1.87 2.12 2.35																					s	5	1.22 1.58 1.87 2.12 2.35
1	1	14	3.67423	2.34521	1.58114	1.58114	2.12132
1	1	15	3.67423	1	1.87083	1.58114	1.58114				Number of Observations Read	294																						Number of Observations Read	294
1	1	16	3.937	2.34521	1.58114	1.22474	2.12132				Number of Observations Used	294																						Number of Observations Used	294
1	1	17	3.08221	1	1.58114	1.22474	2.34521
1	1	18	3.67423	2.34521	1.58114	1.87083	2.12132
1	1	19	3.53553	3.08221	1.58114	1.87083	1.58114
1	1	20	3.67423	2.73861	1.22474	1.87083	1.58114
1	1	21	3.67423	2.54951	1.58114	1.87083	1.58114				The SAS System																							The SAS System
2	1	1	2.73861	0.83666	1.58114	1.58114	1.22474
2	1	2	4.30116	2.91548	2.34521	1.58114	1.22474				The GLM Procedure																							The GLM Procedure
2	1	3	3.67423	2.54951	1.87083	1.87083	1.22474
2	1	4	4.06202	3.24037	2.12132	2.12132	1.87083				Dependent Variable: sl																							Dependent Variable: sl
2	1	5	4.06202	2.73861	1.58114	1.58114	1.58114
2	1	6	3.24037	2.12132	1.87083	1.22474	2.12132				Source	DF	Sum of Squares	Mean Square	F Value	Pr > F																		Source	DF	Sum of Squares	Mean Square	F Value	Pr > F
2	1	7	3.08221	1.22474	1.22474	1.22474	2.12132				Model	41	102.224	2.49328	35.63	<.0001																		Model	41	102.224	2.49328	35.63	<.0001
2	1	8	1.87083	1.04881	1.22474	1.22474	1.58114				Error	252	17.6353	0.0699813																				Error	252	17.6353	0.0699813
2	1	9	2.12132	1.87083	1.22474	1.09545	2.12132				Corrected Total	293	119.86																					Corrected Total	293	119.86
2	1	10	3.67423	1.09545	1.22474	1.87083	1.58114
2	1	11	3.53553	1.30384	1.58114	1.22474	2.12132				R-Square	Coeff Var	Root MSE	sl Mean																				R-Square	Coeff Var	Root MSE	sl Mean
2	1	12	3.39116	1.58114	1.58114	1.58114	2.12132				0.852867	7.98508	0.26454	3.31292																				0.852867	7.98508	0.26454	3.31292
2	1	13	3.08221	1.58114	1.58114	1.87083	2.12132
2	1	14	3.67423	2.54951	1.58114	1.58114	2.12132				Source	DF	Type I SS	Mean Square	F Value	Pr > F																		Source	DF	Type I SS	Mean Square	F Value	Pr > F
2	1	15	3.53553	2.73861	1.87083	1.87083	2.12132				var	1	0.399679	0.399679	5.71	0.0176																		var	1	0.399679	0.399679	5.71	0.0176
2	1	16	3.67423	2.34521	1.87083	1.22474	1.87083				trt	20	65.2541	3.26271	46.62	<.0001																		trt	20	65.2541	3.26271	46.62	<.0001
2	1	17	3.53553	1.58114	1.58114	1.22474	2.34521				var*trt	20	36.5706	1.82853	26.13	0.0101																		var*trt	20	36.5706	1.82853	26.13	<.0001
2	1	18	3.53553	2.54951	1.58114	1.58114	2.12132
2	1	19	3.67423	2.54951	1.58114	1.58114	2.34521				Source	DF	Type III SS	Mean Square	F Value	Pr > F																		Source	DF	Type III SS	Mean Square	F Value	Pr > F
2	1	20	3.53553	2.73861	1.22474	1.87083	1.58114				var	1	0.399679	0.399679	5.71	0.0176																		var	1	0.399679	0.399679	5.71	0.0176
2	1	21	3.53553	2.54951	1.58114	1.87083	1.58114				trt	20	65.2541	3.26271	46.62	<.0001																		trt	20	65.2541	3.26271	46.62	<.0001
3	1	1	3.08221	1.04881	1.58114	3.08221	1.22474				var*trt	20	36.5706	1.82853	26.13	0.0101																		var*trt	20	36.5706	1.82853	26.13	<.0001
3	1	2	3.39116	3.08221	1.58114	1.58114	1.87083
3	1	3	3.937	1.22474	1.58114	1.58114	1.22474
3	1	4	3.80789	1.87083	1.87083	1.58114	1.87083
3	1	5	3.937	2.73861	1.87083	1.58114	1.58114
3	1	6	3.24037	2.34521	2.12132	1.58114	2.12132				The SAS System																							The SAS System
3	1	7	2.91548	1.87083	1.22474	0.707107	2.12132
3	1	8	1.58114	0.83666	1.22474	1.22474	1.87083				The GLM Procedure																							The GLM Procedure
3	1	9	2.12132	1	1.22474	1	1.87083
3	1	10	3.937	0.894427	1.58114	1.22474	2.12132				Dependent Variable: rl																							Dependent Variable: rl
3	1	11	3.08221	1.09545	1.58114	1.22474	1.87083
3	1	12	3.39116	1.92354	1.58114	1.22474	2.34521				Source	DF	Sum of Squares	Mean Square	F Value	Pr > F																		Source	DF	Sum of Squares	Mean Square	F Value	Pr > F
3	1	13	3.24037	1.89737	1.58114	1.58114	2.12132				Model	41	120.819	2.9468	16.74	<.0001																		Model	41	120.819	2.9468	16.74	<.0001
3	1	14	3.53553	2.91548	1.58114	1.58114	2.12132				Error	252	44.3533	0.176005																				Error	252	44.3533	0.176005
3	1	15	3.53553	2.34521	1.58114	0.71	1.58114				Corrected Total	293	165.172																					Corrected Total	293	165.172
3	1	16	3.67423	2.12132	1.58114	1.22474	1.87083
3	1	17	3.67423	1.87083	1.22474	1.22474	1.58114				R-Square	Coeff Var	Root MSE	rl Mean																				R-Square	Coeff Var	Root MSE	rl Mean
3	1	18	3.39116	2.54951	1.22474	1.22474	1.58114				0.731472	18.5134	0.41953	2.26609																				0.731472	18.5134	0.41953	2.26609
3	1	19	3.24037	2.73861	1.22474	1.87083	2.34521
3	1	20	3.39116	2.54951	1.87083	1.58114	1.87083				Source	DF	Type I SS	Mean Square	F Value	Pr > F																		Source	DF	Type I SS	Mean Square	F Value	Pr > F
3	1	21	3.53553	2.73861	1.22474	1.58114	1.58114				var	1	22.1898	22.1898	126.07	<.0001																		var	1	22.1898	22.1898	126.07	<.0001
4	1	1	2.73861	1	1.87083	1.87083	1.22474				trt	20	74.853	3.74265	21.26	<.0001																		trt	20	74.853	3.74265	21.26	<.0001
4	1	2	4.06202	2.34521	1.87083	1.87083	1.22474				var*trt	20	23.7759	1.18879	6.75	0.0981																		var*trt	20	23.7759	1.18879	6.75	<.0001
4	1	3	3.60555	1.87083	1.87083	2.12132	1.87083
4	1	4	4.06202	1.58114	2.12132	1.22474	1.58114				Source	DF	Type III SS	Mean Square	F Value	Pr > F																		Source	DF	Type III SS	Mean Square	F Value	Pr > F
4	1	5	3.53553	2.34521	1.58114	1.58114	1.58114				var	1	22.1898	22.1898	126.07	<.0001																		var	1	22.1898	22.1898	126.07	<.0001
4	1	6	3.08221	1.87083	2.12132	1.87083	1.87083				trt	20	74.853	3.74265	21.26	<.0001																		trt	20	74.853	3.74265	21.26	<.0001
4	1	7	2.12132	1.22474	1.22474	0.707107	1.87083				var*trt	20	23.7759	1.18879	6.75	0.0981																		var*trt	20	23.7759	1.18879	6.75	<.0001
4	1	8	1.58114	1	1.22474	0.707107	1.58114
4	1	9	1.58114	1.87083	1.22474	1	2.12132
4	1	10	3.24037	1	1.58114	1.87083	1.87083
4	1	11	3.08221	1.41421	1.58114	1.22474	1.87083
4	1	12	3.67423	2.12132	1.58114	1.58114	1.58114
4	1	13	3.53553	1.58114	1.58114	1.58114	1.87083				The SAS System																							The SAS System
4	1	14	3.08221	3.08221	1.58114	1.87083	2.12132
4	1	15	3.53553	2.12132	1.58114	1.58114	2.34521				The GLM Procedure																							The GLM Procedure
4	1	16	3.08221	1.87083	1.58114	1.58114	2.12132
4	1	17	3.39116	2.54951	1.58114	1.58114	1.87083				Dependent Variable: ns																							Dependent Variable: ns
4	1	18	3.39116	2.73861	1.22474	2.12132	1.58114
4	1	19	3.39116	2.91548	1.22474	1.58114	2.34521				Source	DF	Sum of Squares	Mean Square	F Value	Pr > F																		Source	DF	Sum of Squares	Mean Square	F Value	Pr > F
4	1	20	3.39116	2.54951	1.58114	1.58114	2.34521				Model	41	14.6789	0.358022	9.52	<.0001																		Model	41	14.6789	0.358022	9.52	<.0001
4	1	21	3.67423	3.08221	1.22474	1.87083	2.12132				Error	252	9.47409	0.0375956																				Error	252	9.47409	0.0375956
5	1	1	2.91548	0.83666	1.58114	1.58114	1.22474				Corrected Total	293	24.153																					Corrected Total	293	24.153
5	1	2	4.06202	2.91548	1.87083	1.58114	1.22474
5	1	3	3.67423	1.58114	1.87083	1.87083	1.22474				R-Square	Coeff Var	Root MSE	ns Mean																				R-Square	Coeff Var	Root MSE	ns Mean
5	1	4	3.67423	2.34521	2.12132	1.58114	1.87083				0.607747	11.9709	0.193896	1.61973																				0.607747	11.9709	0.193896	1.61973
5	1	5	3.67423	1.87083	1.22474	3.08221	1.87083
5	1	6	3.08221	1.58114	1.87083	1.22474	1.87083				Source	DF	Type I SS	Mean Square	F Value	Pr > F																		Source	DF	Type I SS	Mean Square	F Value	Pr > F
5	1	7	2.34521	2.34521	1.22474	1.22474	2.12132				var	1	0.340136	0.340136	9.05	0.0029																		var	1	0.340136	0.340136	9.05	0.0029
5	1	8	1.41421	0.707107	1.22474	1.58114	2.12132				trt	20	10.9221	0.546103	14.53	<.0001																		trt	20	10.9221	0.546103	14.53	<.0001
5	1	9	1.87083	1.58114	1.22474	0.894427	2.12132				var*trt	20	3.41669	0.170835	4.54	0.0021																		var*trt	20	3.41669	0.170835	4.54	<.0001
5	1	10	3.60555	1.14018	1.87083	2.12132	1.87083
5	1	11	3.24037	1.58114	1.58114	1.22474	1.87083				Source	DF	Type III SS	Mean Square	F Value	Pr > F																		Source	DF	Type III SS	Mean Square	F Value	Pr > F
5	1	12	3.24037	2.34521	1.87083	1.22474	1.58114				var	1	0.340136	0.340136	9.05	0.0029																		var	1	0.340136	0.340136	9.05	0.0029
5	1	13	2.73861	1.30384	1.58114	1.87083	1.87083				trt	20	10.9221	0.546103	14.53	<.0001																		trt	20	10.9221	0.546103	14.53	<.0001
5	1	14	3.24037	2.73861	1.58114	1.58114	2.12132				var*trt	20	3.41669	0.170835	4.54	0.0021																		var*trt	20	3.41669	0.170835	4.54	<.0001
5	1	15	3.24037	2.91548	1.58114	1.87083	2.12132
5	1	16	2.91548	1.58114	1.58114	1.22474	2.34521
5	1	17	2.91548	2.54951	1.58114	1.58114	2.34521
5	1	18	3.67423	2.12132	1.58114	1.87083	2.12132
5	1	19	3.67423	2.73861	1.22474	1.87083	2.12132
5	1	20	3.53553	2.34521	1.58114	1.87083	2.12132				The SAS System																							The SAS System
5	1	21	3.80789	2.34521	1.87083	1.58114	2.12132
6	1	1	2.54951	0.83666	1.58114	1.22474	1.22474				The GLM Procedure																							The GLM Procedure
6	1	2	4.1833	3.08221	2.12132	2.73861	1.22474
6	1	3	3.80789	2.54951	1.87083	1.87083	1.22474				Dependent Variable: nr																							Dependent Variable: nr
6	1	4	3.67423	2.54951	1.87083	1.58114	1.22474
6	1	5	3.39116	3.24037	1.87083	2.12132	2.12132				Source	DF	Sum of Squares	Mean Square	F Value	Pr > F																		Source	DF	Sum of Squares	Mean Square	F Value	Pr > F
6	1	6	3.24037	0.707107	2.34521	0.707107	1.87083				Model	41	26.1607	0.638065	6.75	<.0001																		Model	41	26.1607	0.638065	6.75	<.0001
6	1	7	2.54951	1.87083	1.58114	1.58114	1.87083				Error	252	23.8174	0.0945134																				Error	252	23.8174	0.0945134
6	1	8	1.73205	0.707107	1.22474	0.707107	2.12132				Corrected Total	293	49.978																					Corrected Total	293	49.978
6	1	9	1.58114	1.87083	1.22474	1.22474	1.87083
6	1	10	3.67423	2.73861	1.58114	1.58114	2.12132				R-Square	Coeff Var	Root MSE	nr Mean																				R-Square	Coeff Var	Root MSE	nr Mean
6	1	11	3.53553	1.30384	1.58114	1.58114	2.12132				0.523443	18.3835	0.30743	1.67231																				0.523443	18.3835	0.30743	1.67231
6	1	12	3.53553	2.54951	1.58114	1.58114	2.12132
6	1	13	3.24037	0.707107	1.58114	1.58114	2.12132				Source	DF	Type I SS	Mean Square	F Value	Pr > F																		Source	DF	Type I SS	Mean Square	F Value	Pr > F
6	1	14	3.53553	2.12132	1.58114	1.58114	2.34521				var	1	2.95201	2.95201	31.23	<.0001																		var	1	2.95201	2.95201	31.23	<.0001
6	1	15	3.08221	3.09839	1.58114	2.12132	2.12132				trt	20	12.3571	0.617856	6.54	<.0001																		trt	20	12.3571	0.617856	6.54	<.0001
6	1	16	3.24037	1.87083	1.87083	1.58114	1.87083				var*trt	20	10.8515	0.542577	5.74	0.0061																		var*trt	20	10.8515	0.542577	5.74	<.0001
6	1	17	3.08221	2.12132	1.87083	1.58114	2.12132
6	1	18	4.41588	1.87083	1.22474	1.58114	1.58114				Source	DF	Type III SS	Mean Square	F Value	Pr > F																		Source	DF	Type III SS	Mean Square	F Value	Pr > F
6	1	19	3.53553	2.73861	1.58114	1.58114	1.87083				var	1	2.95201	2.95201	31.23	<.0001																		var	1	2.95201	2.95201	31.23	<.0001
6	1	20	3.67423	2.34521	1.22474	1.87083	2.12132				trt	20	12.3571	0.617856	6.54	<.0001																		trt	20	12.3571	0.617856	6.54	<.0001
6	1	21	3.80789	1.87083	1.58114	1.87083	1.87083				var*trt	20	10.8515	0.542577	5.74	0.0061																		var*trt	20	10.8515	0.542577	5.74	<.0001
7	1	1	2.54951	0.894427	1.58114	1.22474	1.22474
7	1	2	3.80789	2.91548	2.12132	1.58114	1.87083
7	1	3	3.937	2.91548	2.12132	1.87083	1.22474
7	1	4	2.54951	0.894427	1.58114	1.87083	1.22474
7	1	5	3.80789	2.54951	1.87083	1.87083	1.87083
7	1	6	3.53553	2.12132	1.87083	1.58114	1.87083				The SAS System																							The SAS System
7	1	7	3.08221	1.58114	1.22474	1.58114	2.12132
7	1	8	1.87083	0.707107	1.58114	1.58114	2.12132				The GLM Procedure																							The GLM Procedure
7	1	9	1.22474	1.58114	1.22474	0.894427	1.87083
7	1	10	3.67423	2.12132	1.58114	1.58114	2.12132				Dependent Variable: s																							Dependent Variable: s
7	1	11	3.08221	1.41421	1.58114	1.22474	1.87083
7	1	12	3.53553	2.34521	1.58114	1.22474	2.12132				Source	DF	Sum of Squares	Mean Square	F Value	Pr > F																		Source	DF	Sum of Squares	Mean Square	F Value	Pr > F
7	1	13	3.53553	1.58114	1.58114	1.87083	2.12132				Model	41	21.0606	0.513674	7.11	<.0001																		Model	41	21.0606	0.513674	7.11	<.0001
7	1	14	3.67423	1.58114	1.58114	1.22474	2.34521				Error	252	18.2088	0.072257																				Error	252	18.2088	0.072257
7	1	15	2.91548	2	1.58114	1.58114	1.87083				Corrected Total	293	39.2694																					Corrected Total	293	39.2694
7	1	16	2.73861	1.58114	1.22474	1.22474	2.12132
7	1	17	3.08221	2.54951	1.22474	1.87083	2.34521				R-Square	Coeff Var	Root MSE	s Mean																				R-Square	Coeff Var	Root MSE	s Mean
7	1	18	3.53553	2.34521	1.22474	2.12132	2.12132				0.536311	14.8164	0.268807	1.81425																				0.536311	14.8164	0.268807	1.81425
7	1	19	3.53553	2.91548	1.87083	1.58114	1.87083
7	1	20	3.67423	2.12132	1.22474	1.58114	1.87083				Source	DF	Type I SS	Mean Square	F Value	Pr > F																		Source	DF	Type I SS	Mean Square	F Value	Pr > F
7	1	21	3.53553	2.12132	1.58114	1.58114	1.87083				var	1	0.784817	0.784817	10.86	0.0011																		var	1	0.784817	0.784817	10.86	0.0011
1	2	1	2.91548	0.707107	2.12132	0.707107	1.22474				trt	20	19.2625	0.963123	13.33	<.0001																		trt	20	19.2625	0.963123	13.33	<.0001
1	2	2	3.39116	2.12132	1.87083	1.22474	1.22474				var*trt	20	1.01333	0.0506667	0.7	0.8239																		var*trt	20	1.01333	0.0506667	0.7	0.8239
1	2	3	3.67423	2.91548	1.87083	1.87083	1.22474
1	2	4	3.67423	2.54951	1.87083	2.12132	1.58114				Source	DF	Type III SS	Mean Square	F Value	Pr > F																		Source	DF	Type III SS	Mean Square	F Value	Pr > F
1	2	5	1.22474	1	1.22474	1.22474	1.22474				var	1	0.784817	0.784817	10.86	0.0011																		var	1	0.784817	0.784817	10.86	0.0011
1	2	6	3.24037	2.34521	1.58114	1.87083	1.22474				trt	20	19.2625	0.963123	13.33	<.0001																		trt	20	19.2625	0.963123	13.33	<.0001
1	2	7	3.08221	2.12132	1.87083	1.22474	2.12132				var*trt	20	1.01333	0.0506667	0.7	0.8239																		var*trt	20	1.01333	0.0506667	0.7	0.8239
1	2	8	3.08221	1.22474	1.22474	1.22474	1.58114
1	2	9	2.12132	1.22474	1.22474	1.22474	2.12132
1	2	10	3.53553	1.87083	1.58114	2.12132	1.22474
1	2	11	3.53553	2.12132	1.58114	1.58114	1.87083
1	2	12	3.53553	2.34521	1.87083	1.87083	1.58114
1	2	13	3.937	3.24037	1.87083	2.34521	1.58114				The SAS System																							The SAS System
1	2	14	3.39116	2.73861	1.87083	2.12132	2.12132
1	2	15	3.39116	2.91548	1.22474	1.87083	2.12132				The GLM Procedure																							The GLM Procedure
1	2	16	3.53553	2.34521	1.58114	1.58114	1.87083
1	2	17	2.91548	2.34521	1.87083	2.12132	2.34521
1	2	18	3.80789	2.12132	1.58114	1.87083	1.22474
1	2	19	2.73861	2.91548	1.22474	2.12132	2.12132
1	2	20	3.67423	2.54951	1.58114	1.58114	2.12132
1	2	21	3.53553	2.54951	1.58114	2.34521	1.58114				The SAS System																							The SAS System
2	2	1	2.73861	0.707107	1.58114	0.707107	1.22474
2	2	2	3.67423	1.58114	2.12132	1.87083	1.22474				The GLM Procedure																							The GLM Procedure
2	2	3	3.67423	2.73861	1.87083	1.58114	1.22474
2	2	4	3.53553	2.73861	1.58114	1.87083	1.58114				Duncan's Multiple Range Test for sl																							Duncan's Multiple Range Test for sl
2	2	5	1.58114	1.58114	1.22474	1.58114	1.22474
2	2	6	3.80789	1.87083	1.87083	1.58114	1.87083
2	2	7	2.54951	2.73861	1.58114	1.22474	1.87083				Note:	This test controls the Type I comparisonwise error rate, not the experimentwise error rate.																						Note:	This test controls the Type I comparisonwise error rate, not the experimentwise error rate.
2	2	8	3.80789	1.58114	1.22474	1.22474	1.87083
2	2	9	1.87083	1.58114	1.22474	1.58114	2.12132				Alpha	0.01																						Alpha	0.05
2	2	10	3.67423	2.12132	1.87083	2.54951	1.87083				Error Degrees of Freedom	252																						Error Degrees of Freedom	252
2	2	11	3.24037	2.54951	1.58114	1.58114	1.22474				Error Mean Square	0.069981																						Error Mean Square	0.069981
2	2	12	3.937	2.12132	1.87083	1.87083	2.12132
2	2	13	3.80789	2.91548	1.87083	1.87083	2.12132				Number of Means	2																						Number of Means	2
2	2	14	3.937	2.91548	1.87083	2.12132	2.12132				Critical Range	0.08009																						Critical Range	0.06077
2	2	15	3.67423	3.08221	1.22474	2.12132	2.12132
2	2	16	3.67423	2.73861	1.87083	1.87083	1.87083				Means with the same letter																							Means with the same letter
2	2	17	3.08221	2.54951	1.87083	2.34521	2.34521				are not significantly different.																							are not significantly different.
2	2	18	3.80789	2.34521	1.58114	2.12132	2.12132				Duncan Grouping	Mean	N	var																				Duncan Grouping	Mean	N	var
2	2	19	3.24037	3.08221	1.58114	1.87083	2.34521				A	3.3498	147	2																				A	3.3498	147	2
2	2	20	3.80789	3.24037	1.58114	2.12132	2.12132				A
2	2	21	3.67423	2.73861	1.22474	2.34521	1.22474				A	3.27605	147	1																				B	3.27605	147	1
3	2	1	2.54951	1.22474	1.87083	1.22474	1.22474
3	2	2	3.53553	2.54951	1.87083	1.58114	1.22474
3	2	3	3.53553	2.73861	2.12132	2.12132	1.22474
3	2	4	3.53553	2.73861	1.87083	2.12132	1.87083
3	2	5	1	1.22474	1.22474	1.22474	1.22474				The SAS System																							The SAS System
3	2	6	3.80789	2.34521	1.58114	1.87083	1.87083
3	2	7	3.08221	2.91548	1.87083	1.22474	1.58114				The GLM Procedure																							The GLM Procedure
3	2	8	3.67423	1.87083	1.58114	1.58114	2.12132
3	2	9	1.58114	1.22474	1.22474	1.22474	1.87083
3	2	10	3.937	2.34521	1.87083	1.87083	1.22474
3	2	11	3.67423	2.73861	1.22474	1.87083	1.87083
3	2	12	4.06202	2.12132	1.87083	1.58114	2.12132
3	2	13	3.24037	2.34521	1.87083	1.87083	2.12132
3	2	14	3.80789	3.08221	1.87083	2.34521	2.34521				The SAS System																							The SAS System
3	2	15	3.80789	2.91548	1.22474	2.12132	1.87083
3	2	16	3.937	2.91548	1.87083	2.12132	1.87083				The GLM Procedure																							The GLM Procedure
3	2	17	3.24037	2.91548	1.87083	2.12132	2.12132
3	2	18	3.937	2.91548	1.22474	1.87083	2.12132				Duncan's Multiple Range Test for rl																							Duncan's Multiple Range Test for rl
3	2	19	3.53553	3.24037	1.22474	1.87083	1.58114
3	2	20	3.937	2.34521	1.22474	1.87083	1.58114
3	2	21	3.80789	3.08221	1.22474	2.12132	1.87083				Note:	This test controls the Type I comparisonwise error rate, not the experimentwise error rate.																						Note:	This test controls the Type I comparisonwise error rate, not the experimentwise error rate.
4	2	1	2.73861	1	2.12132	1.22474	1.22474
4	2	2	3.53553	2.34521	1.87083	2.12132	1.22474				Alpha	0.01																						Alpha	0.05
4	2	3	3.67423	2.91548	1.87083	1.58114	1.87083				Error Degrees of Freedom	252																						Error Degrees of Freedom	252
4	2	4	3.39116	2.73861	1.58114	2.12132	1.87083				Error Mean Square	0.176005																						Error Mean Square	0.176005
4	2	5	1.58114	1.87083	1.22474	1.22474	2.12132
4	2	6	3.80789	1.87083	1.58114	1.22474	1.22474				Number of Means	2																						Number of Means	2
4	2	7	2.73861	3.08221	1.58114	1.87083	2.12132				Critical Range	1.9913																						Critical Range	0.09637
4	2	8	3.80789	1.87083	1.58114	1.22474	2.12132
4	2	9	1.87083	1.58114	1.22474	1.58114	1.87083				Means with the same letter																							Means with the same letter
4	2	10	3.80789	2.54951	1.87083	1.87083	2.34521				are not significantly different.																							are not significantly different.
4	2	11	3.80789	2.91548	1.58114	1.87083	2.12132				Duncan Grouping	Mean	N	var																				Duncan Grouping	Mean	N	var
4	2	12	3.80789	2.54951	1.58114	1.87083	1.58114				A	2.54082	147	2																				A	2.54082	147	2
4	2	13	3.08221	3.08221	1.87083	1.87083	1.87083
4	2	14	3.67423	3.24037	1.87083	2.12132	1.22474				A	1.99136	147	1																				B	1.99136	147	1
4	2	15	3.937	3.08221	1.58114	2.12132	1.58114
4	2	16	3.53553	3.08221	1.87083	2.12132	1.58114
4	2	17	3.53553	3.08221	1.87083	1.87083	1.87083
4	2	18	4.06202	2.73861	1.87083	1.58114	1.58114
4	2	19	3.24037	2.73861	1.58114	1.58114	2.12132				The SAS System																							The SAS System
4	2	20	3.67423	2.91548	1.22474	1.58114	2.12132
4	2	21	3.39116	3.24037	1.58114	1.87083	1.87083				The GLM Procedure																							The GLM Procedure
5	2	1	3.08221	1.41421	1.58114	1.22474	1.22474
5	2	2	3.67423	2.54951	1.58114	1.22474	1.22474
5	2	3	3.67423	3.08221	1.87083	1.87083	1.22474
5	2	4	3.67423	2.91548	2.12132	1.22474	1.22474
5	2	5	1.58114	1.58114	1.22474	1.22474	1.22474
5	2	6	3.24037	1.58114	1.58114	1.87083	1.87083
5	2	7	3.24037	2.12132	1.58114	1.58114	2.12132				The SAS System																							The SAS System
5	2	8	3.67423	2.12132	1.58114	1.58114	2.12132
5	2	9	2.12132	1.87083	1.22474	1.58114	2.12132				The GLM Procedure																							The GLM Procedure
5	2	10	3.39116	2.73861	1.58114	1.58114	2.12132
5	2	11	3.937	2.34521	1.87083	1.58114	1.87083				Duncan's Multiple Range Test for ns																							Duncan's Multiple Range Test for ns
5	2	12	3.67423	2.91548	1.87083	2.12132	2.12132
5	2	13	2.91548	2.91548	1.87083	2.12132	2.12132
5	2	14	3.53553	3.937	1.87083	2.54951	1.87083				Note:	This test controls the Type I comparisonwise error rate, not the experimentwise error rate.																						Note:	This test controls the Type I comparisonwise error rate, not the experimentwise error rate.
5	2	15	3.80789	3.24037	1.58114	2.34521	1.22474
5	2	16	3.80789	3.24037	1.87083	2.34521	1.58114				Alpha	0.01																						Alpha	0.05
5	2	17	3.67423	3.24037	1.87083	2.12132	1.58114				Error Degrees of Freedom	252																						Error Degrees of Freedom	252
5	2	18	3.67423	3.24037	1.87083	2.34521	1.87083				Error Mean Square	0.037596																						Error Mean Square	0.037596
5	2	19	3.39116	3.39116	1.22474	2.12132	2.12132
5	2	20	3.53553	3.08221	1.58114	2.12132	1.87083				Number of Means	2																						Number of Means	2
5	2	21	3.24037	3.53553	1.58114	2.34521	2.12132				Critical Range	0.087																						Critical Range	0.04454
6	2	1	3.08221	1.58114	1.87083	1.58114	1.22474
6	2	2	3.53553	2.91548	1.87083	1.22474	1.22474				Means with the same letter																							Means with the same letter
6	2	3	3.80789	2.73861	1.87083	1.87083	1.22474				are not significantly different.																							are not significantly different.
6	2	4	3.39116	3.08221	2.12132	#VALUE!	1.22474				Duncan Grouping	Mean	N	var																				Duncan Grouping	Mean	N	var
6	2	5	1.22474	1.22474	1.22474	1.22474	1.22474				A	1.65374	147	2																				A	1.65374	147	2
6	2	6	3.937	2.73861	1.58114	1.58114	1.22474
6	2	7	3.937	1.58114	1.58114	1.58114	2.12132				A	1.58571	147	1																				B	1.58571	147	1
6	2	8	3.53553	2.34521	1.22474	1.58114	2.12132
6	2	9	1.87083	1.87083	1.22474	1.22474	2.12132
6	2	10	3.67423	2.91548	1.58114	1.58114	2.12132
6	2	11	3.67423	2.12132	2.12132	1.87083	1.58114
6	2	12	3.53553	3.24037	1.87083	2.12132	2.34521				The SAS System																							The SAS System
6	2	13	3.24037	3.08221	1.87083	2.34521	2.34521
6	2	14	3.67423	3.67423	1.87083	2.12132	1.87083				The GLM Procedure																							The GLM Procedure
6	2	15	3.67423	3.67423	1.22474	2.34521	2.12132
6	2	16	3.67423	2.91548	1.87083	2.12132	2.12132
6	2	17	3.67423	2.91548	1.87083	1.87083	2.12132
6	2	18	3.80789	3.24037	1.58114	1.58114	1.87083
6	2	19	3.08221	3.39116	1.58114	1.58114	1.87083
6	2	20	3.53553	2.91548	1.58114	2.12132	1.87083
6	2	21	3.67423	3.53553	1.58114	2.12132	2.34521				The SAS System																							The SAS System
7	2	1	3.08221	0.707107	1.58114	0.707107	1.22474
7	2	2	3.53553	2.54951	1.87083	1.22474	1.22474				The GLM Procedure																							The GLM Procedure
7	2	3	3.67423	2.91548	1.87083	1.58114	1.22474
7	2	4	3.53553	3.24037	3.08221	0.707107	1.22474				Duncan's Multiple Range Test for nr																							Duncan's Multiple Range Test for nr
7	2	5	1.58114	1.58114	1.22474	1.58114	1.87083
7	2	6	3.24037	2.91548	1.87083	1.22474	1.87083
7	2	7	3.53553	2.12132	1.58114	2.12132	1.87083				Note:	This test controls the Type I comparisonwise error rate, not the experimentwise error rate.																						Note:	This test controls the Type I comparisonwise error rate, not the experimentwise error rate.
7	2	8	3.24037	2.12132	1.58114	1.87083	2.12132
7	2	9	2.12132	2.12132	1.22474	1.58114	1.87083				Alpha	0.01																						Alpha	0.05
7	2	10	3.53553	2.34521	1.58114	2.12132	1.87083				Error Degrees of Freedom	252																						Error Degrees of Freedom	252
7	2	11	3.53553	1.87083	2.34521	2.12132	1.22474				Error Mean Square	0.094513																						Error Mean Square	0.094513
7	2	12	3.67423	2.73861	1.58114	1.58114	1.58114
7	2	13	3.39116	2.91548	1.87083	2.12132	2.12132				Number of Means	2																						Number of Means	2
7	2	14	3.53553	3.80789	1.58114	2.12132	2.12132				Critical Range	0.3421																						Critical Range	0.07062
7	2	15	3.53553	3.53553	1.58114	2.34521	2.34521
7	2	16	3.53553	3.08221	1.87083	1.87083	2.12132				Means with the same letter																							Means with the same letter
7	2	17	3.53553	2.91548	1.58114	1.87083	1.87083				are not significantly different.																							are not significantly different.
7	2	18	3.67423	2.91548	1.22474	1.87083	1.87083				Duncan Grouping	Mean	N	var																				Duncan Grouping	Mean	N	var
7	2	19	3.24037	3.24037	1.58114	1.87083	1.58114				A	1.77252	147	2																				A	1.77252	147	2
7	2	20	3.39116	3.24037	1.58114	1.87083	1.58114
7	2	21	3.80789	3.67423	1.58114	2.34521	1.87083				A	1.57211	147	1																				B	1.57211	147	1
											The SAS System																							The SAS System
											The GLM Procedure																							The GLM Procedure
											The SAS System																							The SAS System
											The GLM Procedure																							The GLM Procedure
											Duncan's Multiple Range Test for s																							Duncan's Multiple Range Test for s
											Note:	This test controls the Type I comparisonwise error rate, not the experimentwise error rate.																						Note:	This test controls the Type I comparisonwise error rate, not the experimentwise error rate.
											Alpha	0.01																						Alpha	0.05
											Error Degrees of Freedom	252																						Error Degrees of Freedom	252
											Error Mean Square	0.072257																						Error Mean Square	0.072257
											Number of Means	2																						Number of Means	2
											Critical Range	0.1231																						Critical Range	0.06175
											Means with the same letter																							Means with the same letter
											are not significantly different.																							are not significantly different.
											Duncan Grouping	Mean	N	var																				Duncan Grouping	Mean	N	var
											A	1.86592	147	1																				A	1.86592	147	1
											A	1.76259	147	2																				B	1.76259	147	2
											The SAS System																							The SAS System
											The GLM Procedure																							The GLM Procedure
											The SAS System																							The SAS System
											The GLM Procedure																							The GLM Procedure
											Duncan's Multiple Range Test for sl																							Duncan's Multiple Range Test for sl
											Note:	This test controls the Type I comparisonwise error rate, not the experimentwise error rate.																						Note:	This test controls the Type I comparisonwise error rate, not the experimentwise error rate.
											Alpha	0.01																						Alpha	0.05
											Error Degrees of Freedom	252																						Error Degrees of Freedom	252
											Error Mean Square	0.069981																						Error Mean Square	0.069981
											Number of Means	2	3	4	5	6	7	8	9	10	11	12	13	14	15	16	17	18	19	20	21			Number of Means	2	3	4	5	6	7	8	9	10	11	12	13	14	15	16
											Critical Range	0.2595	0.2704	0.2779	0.2835	0.2879	0.2915	0.2946	0.2972	0.2996	0.3016	0.3035	0.3052	0.3067	0.3081	0.3094	0.3106	0.3117	0.3127	0.3137	0.3146			Critical Range	0.1969	0.2073	0.2142	0.2193	0.2233	0.2265	0.2293	0.2316	0.2336	0.2353	0.2369	0.2382	0.2395	0.2406	0.2417
											Means with the same letter																							Means with the same letter are
											are not significantly different.																							not significantly different.
											Duncan Grouping				Mean	N	trt																	Duncan Grouping					Mean	N	trt
													A		3.77643	14	2																				A		3.77643	14	2
													A																								A
													A		3.74214	14	18																		B		A		3.74214	14	18
													A																						B		A
													A		3.725	14	3																		B		A	C	3.725	14	3
													A																						B		A	C
											B		A		3.645	14	10																		B		A	C	3.645	14	10
											B		A																						B		A	C
											B		A	C	3.62214	14	21																		B	D	A	C	3.62214	14	21
											B		A	C																					B	D	A	C
											B		A	C	3.61929	14	12																		B	D	A	C	3.61929	14	12
											B		A	C																					B	D	A	C
											B	D	A	C	3.60714	14	4																		B	D	A	C	3.60714	14	4
											B	D	A	C																					B	D	A	C
											B	D	A	C	3.60214	14	20																		B	D	A	C	3.60214	14	20
											B	D	A	C																					B	D	A	C
											B	D	A	C	3.56929	14	14																	E	B	D	A	C	3.56929	14	14
											B	D	A	C																				E	B	D		C
											B	D	A	C	3.52571	14	15																	E	B	D	F	C	3.52571	14	15
											B	D	A	C																				E		D	F	C
											B	D	A	C	3.49786	14	16																	E		D	F	C	3.49786	14	16
											B	D		C																				E		D	F
											B	D		C	3.40786	14	11																	E		D	F		3.40786	14	11
											B	D		C																				E			F
											B	D		C	3.36143	14	19																	E			F		3.36143	14	19
											B	D		C																				E			F
											B	D		C	3.36143	14	6																	E			F		3.36143	14	6
												D		C																							F
												D		C	3.33357	14	13																				F		3.33357	14	13
												D																									F
												D			3.31571	14	17																				F		3.31571	14	17
													E		2.95357	14	7																				G		2.95357	14	7
													E																								G
											F		E		2.84643	14	1																				G		2.84643	14	1
											F
											F				2.60286	14	8																				H		2.60286	14	8
											F																										H
											F				2.58786	14	5																				H		2.58786	14	5
													G		1.86857	14	9																				I		1.86857	14	9
											The SAS System																							The SAS System
											The GLM Procedure																							The GLM Procedure
											The SAS System																							The SAS System
											The GLM Procedure																							The GLM Procedure
											Duncan's Multiple Range Test for rl																							Duncan's Multiple Range Test for rl
											Note:	This test controls the Type I comparisonwise error rate, not the experimentwise error rate.																						Note:	This test controls the Type I comparisonwise error rate, not the experimentwise error rate.
											Alpha	0.01																						Alpha	0.05
											Error Degrees of Freedom	252																						Error Degrees of Freedom	252
											Error Mean Square	0.176005																						Error Mean Square	0.176005
											Number of Means	2	3	4	5	6	7	8	9	10	11	12	13	14	15	16	17	18	19	20	21			Number of Means	2	3	4	5	6	7	8	9	10	11	12	13	14	15	16
											Critical Range	0.4116	0.4289	0.4407	0.4495	0.4565	0.4623	0.4672	0.4714	0.4751	0.4783	0.4813	0.4839	0.4864	0.4886	0.4907	0.4926	0.4943	0.496	0.4975	0.499			Critical Range	0.3123	0.3287	0.3397	0.3478	0.3541	0.3593	0.3636	0.3672	0.3704	0.3732	0.3756	0.3778	0.3798	0.3816	0.3833
											Means with the same letter are																							Means with the same letter
											not significantly different.																							are not significantly different.
											Duncan Grouping					Mean	N	trt																Duncan Grouping				Mean	N	trt
														A		2.9779	14	19																		A		2.9779	14	19
														A																						A
												B		A		2.91	14	14																B		A		2.91	14	14
												B		A																				B		A
												B		A	C	2.83	14	21																B		A	C	2.83	14	21
												B		A	C																			B		A	C
												B	D	A	C	2.7629	14	15																B	D	A	C	2.7629	14	15
												B	D	A	C																			B	D	A	C
												B	D	A	C	2.6929	14	20																B	D	A	C	2.6929	14	20
												B	D	A	C																			B	D		C
											E	B	D	A	C	2.6164	14	2																B	D	E	C	2.6164	14	2
											E	B	D	A	C																			B	D	E	C
											E	B	D	A	C	2.5757	14	18																B	D	E	C	2.5757	14	18
											E	B	D	A	C																				D	E	C
											E	B	D	A	C	2.5407	14	4																F	D	E	C	2.5407	14	4
											E	B	D		C																			F	D	E
											E	B	D	F	C	2.4429	14	17																F	D	E		2.4429	14	17
											E		D	F	C																			F	D	E
											E		D	F	C	2.4321	14	16																F	D	E		2.4321	14	16
											E		D	F	C																			F	D	E
											E		D	F	C	2.4107	14	3																F	D	E		2.4107	14	3
											E		D	F																				F		E
											E	G	D	F		2.295	14	12																F		E	G	2.295	14	12
											E	G		F																				F			G
											E	G		F		2.1957	14	13																F			G	2.1957	14	13
												G		F																							G
												G		F	H	2.0443	14	5																		H	G	2.0443	14	5
												G		F	H																					H	G
												G		F	H	2.0264	14	7																		H	G	2.0264	14	7
												G		F	H																					H	G
												G		F	H	2.0214	14	6																		H	G	2.0214	14	6
												G		F	H																					H	G
												G		F	H	2.0007	14	10																		H	G	2.0007	14	10
												G			H																					H
												G			H	1.8407	14	11																I		H		1.8407	14	11
															H																			I
														I	H	1.6293	14	9																I		J		1.6293	14	9
														I																						J
												J		I		1.3679	14	8																		J		1.3679	14	8
												J
												J				0.9743	14	1																		K		0.9743	14	1
											The SAS System																							The SAS System
											The GLM Procedure																							The GLM Procedure
											The SAS System																							The SAS System
											The GLM Procedure																							The GLM Procedure
											Duncan's Multiple Range Test for ns																							Duncan's Multiple Range Test for ns
											Note:	This test controls the Type I comparisonwise error rate, not the experimentwise error rate.																						Note:	This test controls the Type I comparisonwise error rate, not the experimentwise error rate.
											Alpha	0.01																						Alpha	0.05
											Error Degrees of Freedom	252																						Error Degrees of Freedom	252
											Error Mean Square	0.037596																						Error Mean Square	0.037596
											Number of Means	2	3	4	5	6	7	8	9	10	11	12	13	14	15	16	17	18	19	20	21			Number of Means	2	3	4	5	6	7	8	9	10	11	12	13	14	15	16
											Critical Range	0.1902	0.1982	0.2037	0.2078	0.211	0.2137	0.2159	0.2179	0.2196	0.2211	0.2224	0.2237	0.2248	0.2258	0.2268	0.2276	0.2285	0.2292	0.2299	0.2306			Critical Range	0.1443	0.1519	0.157	0.1608	0.1637	0.1661	0.168	0.1697	0.1712	0.1725	0.1736	0.1746	0.1755	0.1764	0.1771
											Means with the same letter are																							Means with the same letter
											not significantly different.																							are not significantly different.
											Duncan Grouping						Mean	N	trt															Duncan Grouping			Mean	N	trt
														A			2.00143	14	4																A		2.00143	14	4
														A																					A
												B		A			1.91643	14	2															B	A		1.91643	14	2
												B		A																				B	A
												B		A	C		1.885	14	3															B	A		1.885	14	3
												B		A	C																			B
												B	D	A	C		1.81571	14	6															B	C		1.81571	14	6
												B	D		C																				C
												B	D	E	C		1.72	14	16															D	C		1.72	14	16
												B	D	E	C																			D	C
												B	D	E	C		1.71929	14	1															D	C		1.71929	14	1
												B	D	E	C																			D	C
											F	B	D	E	C		1.70429	14	14															D	C		1.70429	14	14
											F	B	D	E	C																			D	C
											F	B	D	E	C		1.70429	14	12															D	C		1.70429	14	12
											F		D	E	C																			D	C
											F		D	E	C		1.69929	14	13															D	C		1.69929	14	13
											F		D	E	C																			D	C
											F	G	D	E	C		1.67357	14	17															D	C	E	1.67357	14	17
											F	G	D	E	C																			D	C	E
											F	G	D	E	C	H	1.66857	14	11															D	C	E	1.66857	14	11
											F	G	D	E		H																		D		E
											F	G	D	E	I	H	1.63714	14	10															D	F	E	1.63714	14	10
											F	G		E	I	H																			F	E
											F	G	J	E	I	H	1.51857	14	15															G	F	E	1.51857	14	15
											F	G	J		I	H																		G	F
											F	G	J		I	H	1.49786	14	21															G	F	H	1.49786	14	21
												G	J		I	H																		G		H
												G	J		I	H	1.46714	14	7															G		H	1.46714	14	7
												G	J		I	H																		G		H
												G	J		I	H	1.46714	14	18															G		H	1.46714	14	18
													J		I	H																		G		H
													J		I	H	1.45714	14	5															G		H	1.45714	14	5
													J		I																			G		H
													J		I		1.44643	14	20															G		H	1.44643	14	20
													J		I																			G		H
													J		I		1.44643	14	19															G		H	1.44643	14	19
													J																							H
													J	K			1.34857	14	8																I	H	1.34857	14	8
														K																					I
														K			1.22	14	9																I		1.22	14	9
											The SAS System																							The SAS System
											The GLM Procedure																							The GLM Procedure
											The SAS System																							The SAS System
											The GLM Procedure																							The GLM Procedure
											Duncan's Multiple Range Test for nr																							Duncan's Multiple Range Test for nr
											Note:	This test controls the Type I comparisonwise error rate, not the experimentwise error rate.																						Note:	This test controls the Type I comparisonwise error rate, not the experimentwise error rate.
											Alpha	0.01																						Alpha	0.05
											Error Degrees of Freedom	252																						Error Degrees of Freedom	252
											Error Mean Square	0.094513																						Error Mean Square	0.094513
											Number of Means	2	3	4	5	6	7	8	9	10	11	12	13	14	15	16	17	18	19	20	21			Number of Means	2	3	4	5	6	7	8	9	10	11	12	13	14	15	16
											Critical Range	0.3016	0.3143	0.3229	0.3294	0.3345	0.3388	0.3423	0.3454	0.3481	0.3505	0.3527	0.3546	0.3564	0.358	0.3595	0.3609	0.3622	0.3634	0.3646	0.3656			Critical Range	0.2288	0.2409	0.2489	0.2549	0.2595	0.2633	0.2664	0.2691	0.2714	0.2735	0.2753	0.2769	0.2783	0.2796	0.2808
											Means with the same letter are																							Means with the same letter are
											not significantly different.																							not significantly different.
											Duncan Grouping					Mean	N	trt																Duncan Grouping					Mean	N	trt
														A		1.9807	14	21																			A		1.9807	14	21
														A																							A
												B		A		1.8993	14	15																	B		A		1.8993	14	15
												B		A																					B		A
												B		A		1.8921	14	14																	B		A	C	1.8921	14	14
												B		A																					B		A	C
												B		A		1.8914	14	13																	B		A	C	1.8914	14	13
												B		A																					B		A	C
												B		A	C	1.8286	14	18																	B		A	C	1.8286	14	18
												B		A	C																				B		A	C
												B		A	C	1.8229	14	3																	B		A	C	1.8229	14	3
												B		A	C																				B		A	C
												B		A	C	1.8221	14	10																	B		A	C	1.8221	14	10
												B		A	C																				B		A	C
												B		A	C	1.82	14	20																	B		A	C	1.82	14	20
												B		A	C																				B		A	C
												B		A	C	1.7814	14	19																	B	D	A	C	1.7814	14	19
												B		A	C																				B	D	A	C
												B		A	C	1.7564	14	17																E	B	D	A	C	1.7564	14	17
												B		A	C																			E	B	D		C
												B	D	A	C	1.6829	14	4																E	B	D		C	1.6829	14	4
												B	D	A	C																			E	B	D		C
											E	B	D	A	C	1.6636	14	16																E	B	D		C	1.6636	14	16
											E	B	D	A	C																			E	B	D		C
											E	B	D	A	C	1.6607	14	2																E	B	D		C	1.6607	14	2
											E	B	D	A	C																			E	B	D		C
											E	B	D	A	C	1.6386	14	5																E	B	D	F	C	1.6386	14	5
											E	B	D		C																			E		D	F	C
											E	B	D		C	1.6164	14	12																E		D	F	C	1.6164	14	12
											E		D		C																			E		D	F
											E		D	F	C	1.5264	14	11																E	G	D	F		1.5264	14	11
											E		D	F	C																			E	G		F
											E		D	F	C	1.4979	14	6																E	G		F		1.4979	14	6
											E		D	F																					G		F
											E		D	F		1.3929	14	1																	G		F	H	1.3929	14	1
											E		D	F																					G		F	H
											E		D	F		1.3864	14	7																	G		F	H	1.3864	14	7
											E			F																					G			H
											E			F		1.3221	14	8																	G			H	1.3221	14	8
														F																								H
														F		1.2357	14	9																				H	1.2357	14	9
											The SAS System																							The SAS System
											The GLM Procedure																							The GLM Procedure
											The SAS System																							The SAS System
											The GLM Procedure																							The GLM Procedure
											Duncan's Multiple Range Test for s																							Duncan's Multiple Range Test for s
											Note:	This test controls the Type I comparisonwise error rate, not the experimentwise error rate.																						Note:	This test controls the Type I comparisonwise error rate, not the experimentwise error rate.
											Alpha	0.01																						Alpha	0.05
											Error Degrees of Freedom	252																						Error Degrees of Freedom	252
											Error Mean Square	0.072257																						Error Mean Square	0.072257
											Number of Means	2	3	4	5	6	7	8	9	10	11	12	13	14	15	16	17	18	19	20	21			Number of Means	2	3	4	5	6	7	8	9	10	11	12	13	14	15	16
											Critical Range	0.2637	0.2748	0.2824	0.288	0.2925	0.2962	0.2993	0.302	0.3044	0.3065	0.3084	0.3101	0.3116	0.3131	0.3144	0.3156	0.3167	0.3178	0.3188	0.3197			Critical Range	0.2001	0.2106	0.2177	0.2229	0.2269	0.2302	0.2329	0.2353	0.2373	0.2391	0.2407	0.2421	0.2434	0.2445	0.2456
											Means with the same letter																							Means with the same letter
											are not significantly different.																							are not significantly different.
											Duncan Grouping			Mean	N	trt																		Duncan Grouping			Mean	N	trt
												A		2.0879	14	17																			A		2.0879	14	17
												A																							A
											B	A		2.0693	14	14																		B	A		2.0693	14	14
											B	A																						B	A
											B	A		2.0607	14	13																		B	A		2.0607	14	13
											B	A																						B	A
											B	A		2.0164	14	19																		B	A		2.0164	14	19
											B	A																						B	A
											B	A		1.9921	14	7																		B	A	C	1.9921	14	7
											B	A																						B	A	C
											B	A		1.9764	14	12																		B	A	C	1.9764	14	12
											B	A																						B	A	C
											B	A		1.9743	14	9																		B	A	C	1.9743	14	9
											B	A																						B	A	C
											B	A		1.9521	14	16																		B	A	C	1.9521	14	16
											B	A																						B	A	C
											B	A		1.9507	14	8																		B	A	C	1.9507	14	8
											B	A																						B	A	C
											B	A		1.9371	14	15																		B	A	C	1.9371	14	15
											B	A																						B	A	C
											B	A		1.9143	14	10																		B	A	C	1.9143	14	10
											B	A																						B	A	C
											B	A		1.9107	14	20																		B	A	C	1.9107	14	20
											B	A																						B	A	C
											B	A	C	1.8479	14	18																		B	A	C	1.8479	14	18
											B	A	C																					B		C
											B	A	C	1.8286	14	21																		B		C	1.8286	14	21
											B	A	C																					B		C
											B	A	C	1.8279	14	11																		B		C	1.8279	14	11
											B		C																							C
											B		C	1.7664	14	6																			D	C	1.7664	14	6
													C																						D
												D	C	1.5757	14	4																			D		1.5757	14	4
												D	C																						D
												D	C	1.565	14	5																			D		1.565	14	5
												D
											E	D		1.3129	14	3																			E		1.3129	14	3
											E	D																							E
											E	D		1.3129	14	2																			E		1.3129	14	2
											E																								E
											E			1.22	14	1																			E		1.22	14	1
[truncated: 5 more columns]

## Sheet: Six month
rep	var	treatment	SL	RL	NS	NR	S		The SAS System		alpha 0.05													The SAS System		alpha 0.01
1	1	1	0.707107	0.707107	0.707107	0.707107	1.22474
1	1	2	0.707107	0.707107	0.707107	0.707107	1.22474		The GLM Procedure															The GLM Procedure
1	1	3	0.707107	0.707107	0.707107	0.707107	1.22474
1	1	4	0.707107	0.707107	0.707107	0.707107	1.22474		Class Level Information															Class Level Information
1	1	5	0.707107	0.707107	0.707107	0.707107	1.22474		Class	Levels	Values													Class	Levels	Values
1	1	6	0.707107	0.707107	0.707107	0.707107	1.22474		rep	7	1 2 3 4 5 6 7													rep	7	1 2 3 4 5 6 7
1	1	7	0.707107	0.707107	0.707107	0.707107	1.22474		var	2	1 2													var	2	1 2
1	1	8	3.80789	2.34521	1.22474	1.87083	1.22474		trt	21	1 2 3 4 5 6 7 8 9 10 11 12 13 14 15 16 17 18 19 20 21													trt	21	1 2 3 4 5 6 7 8 9 10 11 12 13 14 15 16 17 18 19 20 21
1	1	9	3.24037	2.91548	1.22474	1.58114	1.22474		sl	16	0.71 2.55 2.74 2.92 3.08 3.24 3.39 3.54 3.58 3.67 3.81 3.94 4.06 4.18 4.3 4.42
1	1	10	4.30116	2.12132	1.58114	1.87083	2.12132		rl	14	0.71 1.22 1.58 1.87 2.12 2.35 2.55 2.74 2.92 3.08 3.24 3.39 3.54 3.67													Number of Observations Read	294
1	1	11	3.08221	2.91548	1.58114	1.87083	1.87083		ns	5	0.71 1.22 1.58 1.87 2.12													Number of Observations Used	294
1	1	12	3.67423	1.87083	1.58114	1.58114	2.12132		nr	7	0.71 1.22 1.58 1.87 2.12 2.35 2.55
1	1	13	4.1833	2.12132	1.58114	2.12132	2.12132		s	5	1.22 1.58 1.87 2.12 2.35
1	1	14	3.937	1.22474	1.58114	2.12132	1.87083
1	1	15	3.937	1.58114	1.87083	1.58114	1.22474		Number of Observations Read	294
1	1	16	3.937	2.34521	1.58114	1.58114	1.87083		Number of Observations Used	294														The SAS System
1	1	17	3.24037	2.12132	1.58114	1.58114	1.87083
1	1	18	3.53553	2.12132	1.58114	1.87083	1.22474																	The GLM Procedure
1	1	19	3.53553	2.73861	1.58114	1.87083	1.87083
1	1	20	3.80789	2.73861	1.22474	1.87083	1.87083																	Dependent Variable: sl
1	1	21	3.67423	2.73861	1.58114	2.12132	1.22474		The SAS System
2	1	1	0.707107	0.707107	0.707107	0.707107	1.22474																	Source	DF	Sum of Squares	Mean Square	F Value	Pr > F
2	1	2	0.707107	0.707107	0.707107	0.707107	1.22474		The GLM Procedure															Model	41	410.787	10.0192	53.87	<.0001
2	1	3	0.707107	0.707107	0.707107	0.707107	1.22474																	Error	252	46.869	0.185988
2	1	4	0.707107	0.707107	0.707107	0.707107	1.22474		Dependent Variable: sl															Corrected Total	293	457.656
2	1	5	0.707107	0.707107	0.707107	0.707107	1.22474
2	1	6	3.67423	2.73861	1.87083	1.87083	1.58114		Source	DF	Sum of Squares	Mean Square	F Value	Pr > F										R-Square	Coeff Var	Root MSE	sl Mean
2	1	7	3.53553	2.54951	1.22474	2.12132	1.87083		Model	41	410.787	10.0192	53.87	<.0001										0.897589	14.3867	0.431263	2.99765
2	1	8	2.54951	2.12132	1.22474	2.12132	1.22474		Error	252	46.869	0.185988
2	1	9	2.73861	1.22474	1.22474	1.87083	1.22474		Corrected Total	293	457.656													Source	DF	Type I SS	Mean Square	F Value	Pr > F
2	1	10	3.80789	1.87083	1.22474	1.87083	2.12132																	var	1	2.34732	2.34732	12.62	0.0005
2	1	11	3.67423	3.24037	1.58114	1.87083	1.87083		R-Square	Coeff Var	Root MSE	sl Mean												trt	20	339.431	16.9715	91.25	<.0001
2	1	12	3.80789	2.12132	1.58114	1.58114	1.87083		0.897589	14.3867	0.431263	2.99765												var*trt	20	69.0085	3.45042	18.55	0.0003
2	1	13	3.937	2.12132	1.58114	1.87083	1.87083
2	1	14	3.937	2.91548	1.58114	1.87083	1.87083		Source	DF	Type I SS	Mean Square	F Value	Pr > F										Source	DF	Type III SS	Mean Square	F Value	Pr > F
2	1	15	3.80789	2.12132	1.87083	1.87083	2.34521		var	1	2.34732	2.34732	12.62	0.0005										var	1	2.34732	2.34732	12.62	0.0005
2	1	16	3.80789	2.54951	1.87083	1.58114	2.12132		trt	20	339.431	16.9715	91.25	<.0001										trt	20	339.431	16.9715	91.25	<.0001
2	1	17	3.67423	1.87083	1.58114	1.87083	1.87083		var*trt	20	69.0085	3.45042	18.55	<.0001										var*trt	20	69.0085	3.45042	18.55	0.0003
2	1	18	3.39116	2.54951	1.58114	1.87083	1.22474
2	1	19	3.80789	2.54951	1.58114	1.58114	1.58114		Source	DF	Type III SS	Mean Square	F Value	Pr > F
2	1	20	3.67423	2.73861	1.22474	1.87083	1.87083		var	1	2.34732	2.34732	12.62	0.0005
2	1	21	3.53553	2.73861	1.58114	2.12132	1.22474		trt	20	339.431	16.9715	91.25	<.0001
3	1	1	0.707107	0.707107	0.707107	0.707107	1.22474		var*trt	20	69.0085	3.45042	18.55	<.0001										The SAS System
3	1	2	0.707107	0.707107	0.707107	0.707107	1.22474
3	1	3	3.53553	1.22474	1.58114	2.12132	1.22474																	The GLM Procedure
3	1	4	0.707107	0.707107	0.707107	0.707107	1.22474
3	1	5	0.707107	0.707107	0.707107	0.707107	1.22474																	Dependent Variable: rl
3	1	6	3.39116	2.73861	1.22474	1.87083	1.87083		The SAS System
3	1	7	3.24037	2.73861	1.22474	1.87083	1.87083																	Source	DF	Sum of Squares	Mean Square	F Value	Pr > F
3	1	8	2.73861	2.91548	1.22474	1.87083	1.22474		The GLM Procedure															Model	41	186.291	4.54367	33.86	<.0001
3	1	9	3.08221	3.08221	1.22474	1.87083	1.22474																	Error	252	33.8162	0.134191
3	1	10	4.06202	2.12132	1.58114	1.58114	2.34521		Dependent Variable: rl															Corrected Total	293	220.107
3	1	11	3.24037	2.54951	1.58114	1.87083	1.87083
3	1	12	4.06202	2.54951	1.58114	1.87083	1.87083		Source	DF	Sum of Squares	Mean Square	F Value	Pr > F										R-Square	Coeff Var	Root MSE	rl Mean
3	1	13	3.67423	2.34521	1.58114	1.87083	1.87083		Model	41	186.291	4.54367	33.86	<.0001										0.846365	16.8008	0.366321	2.18037
3	1	14	4.06202	3.08221	1.58114	1.58114	1.87083		Error	252	33.8162	0.134191
3	1	15	3.67423	2.34521	1.58114	2.12132	1.22474		Corrected Total	293	220.107													Source	DF	Type I SS	Mean Square	F Value	Pr > F
3	1	16	3.80789	2.73861	1.58114	1.58114	1.58114																	var	1	4.36176	4.36176	32.5	0.0023
3	1	17	3.67423	2.12132	1.22474	1.58114	1.58114		R-Square	Coeff Var	Root MSE	rl Mean												trt	20	135.617	6.78086	50.53	<.0001
3	1	18	3.39116	2.54951	1.22474	1.87083	1.22474		0.846365	16.8008	0.366321	2.18037												var*trt	20	46.3116	2.31558	17.26	0.0012
3	1	19	3.80789	2.73861	1.22474	1.87083	1.87083
3	1	20	3.53553	2.54951	1.87083	1.58114	1.58114		Source	DF	Type I SS	Mean Square	F Value	Pr > F										Source	DF	Type III SS	Mean Square	F Value	Pr > F
3	1	21	3.67423	2.91548	1.22474	1.87083	1.58114		var	1	4.36176	4.36176	32.5	<.0001										var	1	4.36176	4.36176	32.5	0.0023
4	1	1	0.707107	0.707107	0.707107	0.707107	1.22474		trt	20	135.617	6.78086	50.53	<.0001										trt	20	135.617	6.78086	50.53	<.0001
4	1	2	0.707107	0.707107	0.707107	0.707107	1.22474		var*trt	20	46.3116	2.31558	17.26	<.0001										var*trt	20	46.3116	2.31558	17.26	0.0012
4	1	3	0.707107	0.707107	0.707107	0.707107	1.22474
4	1	4	0.707107	0.707107	0.707107	0.707107	1.22474		Source	DF	Type III SS	Mean Square	F Value	Pr > F
4	1	5	0.707107	0.707107	0.707107	0.707107	1.22474		var	1	4.36176	4.36176	32.5	<.0001
4	1	6	3.80789	3.08221	2.12132	2.12132	1.87083		trt	20	135.617	6.78086	50.53	<.0001
4	1	7	3.53553	2.73861	1.22474	2.12132	2.12132		var*trt	20	46.3116	2.31558	17.26	<.0001
4	1	8	3.24037	2.54951	1.22474	1.58114	1.22474																	The SAS System
4	1	9	3.53553	2.91548	1.22474	1.87083	1.22474
4	1	10	3.53553	2.54951	1.58114	1.87083	1.22474																	The GLM Procedure
4	1	11	3.24037	2.73861	1.58114	1.58114	1.87083
4	1	12	4.1833	2.91548	1.87083	1.58114	1.58114																	Dependent Variable: ns
4	1	13	3.80789	2.12132	1.58114	1.87083	2.12132		The SAS System
4	1	14	4.41588	2.91548	1.58114	2.12132	2.34521																	Source	DF	Sum of Squares	Mean Square	F Value	Pr > F
4	1	15	3.67423	2.12132	1.58114	1.87083	2.34521		The GLM Procedure															Model	41	28.5861	0.697221	16.79	<.0001
4	1	16	3.67423	2.73861	1.58114	1.87083	1.22474																	Error	252	10.4638	0.0415231
4	1	17	3.80789	2.73861	1.87083	1.87083	1.58114		Dependent Variable: ns															Corrected Total	293	39.0499
4	1	18	3.24037	2.73861	1.22474	2.12132	1.22474
4	1	19	3.67423	2.91548	1.22474	1.58114	1.58114		Source	DF	Sum of Squares	Mean Square	F Value	Pr > F										R-Square	Coeff Var	Root MSE	ns Mean
4	1	20	3.53553	2.54951	1.58114	1.58114	1.87083		Model	41	28.5861	0.697221	16.79	<.0001										0.732039	16.3173	0.203772	1.24881
4	1	21	3.53553	3.08221	1.22474	1.87083	1.87083		Error	252	10.4638	0.0415231
5	1	1	0.707107	0.707107	0.707107	0.707107	1.22474		Corrected Total	293	39.0499													Source	DF	Type I SS	Mean Square	F Value	Pr > F
5	1	2	0.707107	0.707107	0.707107	0.707107	1.22474																	var	1	0.726028	0.726028	17.48	0.009
5	1	3	0.707107	0.707107	0.707107	0.707107	1.22474		R-Square	Coeff Var	Root MSE	ns Mean												trt	20	20.8235	1.04117	25.07	<.0001
5	1	4	0.707107	0.707107	0.707107	0.707107	1.22474		0.732039	16.3173	0.203772	1.24881												var*trt	20	7.03654	0.351827	8.47	0.001
5	1	5	0.707107	0.707107	0.707107	0.707107	1.22474
5	1	6	0.707107	0.707107	0.707107	0.707107	1.22474		Source	DF	Type I SS	Mean Square	F Value	Pr > F										Source	DF	Type III SS	Mean Square	F Value	Pr > F
5	1	7	3.53553	2.54951	1.22474	1.87083	1.87083		var	1	0.726028	0.726028	17.48	<.0001										var	1	0.726028	0.726028	17.48	0.009
5	1	8	3.53553	2.73861	1.22474	1.87083	1.22474		trt	20	20.8235	1.04117	25.07	<.0001										trt	20	20.8235	1.04117	25.07	<.0001
5	1	9	3.80789	3.08221	1.22474	1.58114	1.22474		var*trt	20	7.03654	0.351827	8.47	<.0001										var*trt	20	7.03654	0.351827	8.47	0.001
5	1	10	3.80789	2.34521	1.87083	1.87083	2.34521
5	1	11	3.53553	2.73861	1.58114	1.58114	1.22474		Source	DF	Type III SS	Mean Square	F Value	Pr > F
5	1	12	3.53553	3.24037	1.58114	1.87083	1.87083		var	1	0.726028	0.726028	17.48	<.0001
5	1	13	4.30116	1.87083	1.58114	1.58114	1.87083		trt	20	20.8235	1.04117	25.07	<.0001
5	1	14	3.67423	2.12132	1.58114	2.34521	1.87083		var*trt	20	7.03654	0.351827	8.47	<.0001
5	1	15	3.53553	2.34521	1.58114	2.12132	1.22474																	The SAS System
5	1	16	3.57771	2.91548	1.87083	1.87083	1.87083
5	1	17	3.24037	2.54951	1.87083	1.87083	1.87083																	The GLM Procedure
5	1	18	3.67423	2.12132	1.22474	1.87083	1.22474
5	1	19	3.53553	2.91548	1.22474	1.87083	1.58114																	Dependent Variable: nr
5	1	20	3.53553	2.73861	1.58114	1.87083	1.58114		The SAS System
5	1	21	3.80789	2.34521	1.87083	1.87083	1.87083																	Source	DF	Sum of Squares	Mean Square	F Value	Pr > F
6	1	1	0.707107	0.707107	0.707107	0.707107	1.22474		The GLM Procedure															Model	41	75.4875	1.84116	31.04	<.0001
6	1	2	0.707107	0.707107	0.707107	0.707107	1.22474																	Error	252	14.9467	0.0593121
6	1	3	3.937	2.91548	2.12132	1.87083	1.22474		Dependent Variable: nr															Corrected Total	293	90.4342
6	1	4	0.707107	0.707107	0.707107	0.707107	1.22474
6	1	5	0.707107	0.707107	0.707107	0.707107	1.22474		Source	DF	Sum of Squares	Mean Square	F Value	Pr > F										R-Square	Coeff Var	Root MSE	nr Mean
6	1	6	0.707107	0.707107	0.707107	0.707107	1.22474		Model	41	75.4875	1.84116	31.04	<.0001										0.834723	15.0949	0.243541	1.6134
6	1	7	3.80789	2.54951	1.22474	1.87083	1.87083		Error	252	14.9467	0.0593121
6	1	8	3.24037	3.24037	1.22474	1.58114	1.22474		Corrected Total	293	90.4342													Source	DF	Type I SS	Mean Square	F Value	Pr > F
6	1	9	3.24037	2.91548	1.22474	1.58114	1.22474																	var	1	1.66427	1.66427	28.06	0.0011
6	1	10	3.67423	2.12132	1.58114	1.58114	2.34521		R-Square	Coeff Var	Root MSE	nr Mean												trt	20	65.9231	3.29615	55.57	<.0001
6	1	11	3.80789	2.34521	1.58114	1.58114	1.87083		0.834723	15.0949	0.243541	1.6134												var*trt	20	7.90022	0.395011	6.66	0.0121
6	1	12	4.41588	2.34521	1.58114	1.58114	1.58114
6	1	13	3.67423	1.87083	1.58114	1.87083	1.87083		Source	DF	Type I SS	Mean Square	F Value	Pr > F										Source	DF	Type III SS	Mean Square	F Value	Pr > F
6	1	14	3.53553	2.34521	1.58114	1.87083	1.87083		var	1	1.66427	1.66427	28.06	<.0001										var	1	1.66427	1.66427	28.06	0.0011
6	1	15	3.24037	2.34521	1.58114	1.87083	1.58114		trt	20	65.9231	3.29615	55.57	<.0001										trt	20	65.9231	3.29615	55.57	<.0001
6	1	16	3.80789	2.73861	1.58114	1.58114	1.87083		var*trt	20	7.90022	0.395011	6.66	<.0001										var*trt	20	7.90022	0.395011	6.66	0.0121
6	1	17	3.24037	2.54951	1.58114	1.58114	1.87083
6	1	18	3.80789	1.87083	1.22474	1.58114	1.22474		Source	DF	Type III SS	Mean Square	F Value	Pr > F
6	1	19	3.67423	2.91548	1.58114	1.58114	1.87083		var	1	1.66427	1.66427	28.06	<.0001
6	1	20	3.67423	2.73861	1.22474	1.87083	1.87083		trt	20	65.9231	3.29615	55.57	<.0001
6	1	21	3.80789	2.12132	1.58114	2.12132	1.87083		var*trt	20	7.90022	0.395011	6.66	<.0001
7	1	1	0.707107	0.707107	0.707107	0.707107	1.22474																	The SAS System
7	1	2	0.707107	0.707107	0.707107	0.707107	1.22474
7	1	3	0.707107	0.707107	0.707107	0.707107	1.22474																	The GLM Procedure
7	1	4	0.707107	0.707107	0.707107	0.707107	1.22474
7	1	5	0.707107	0.707107	0.707107	0.707107	1.22474																	Dependent Variable: s
7	1	6	3.937	2.73861	1.87083	2.12132	1.87083		The SAS System
7	1	7	3.80789	2.91548	1.22474	2.12132	1.87083																	Source	DF	Sum of Squares	Mean Square	F Value	Pr > F
7	1	8	3.53553	3.67423	1.22474	1.22474	1.22474		The GLM Procedure															Model	41	28.0495	0.684134	10.76	<.0001
7	1	9	3.53553	2.91548	1.22474	1.87083	1.22474																	Error	252	16.0231	0.0635838
7	1	10	3.937	2.54951	1.58114	1.87083	2.12132		Dependent Variable: s															Corrected Total	293	44.0726
7	1	11	3.67423	2.73861	1.58114	1.58114	1.87083
7	1	12	4.30116	2.12132	1.22474	1.58114	1.87083		Source	DF	Sum of Squares	Mean Square	F Value	Pr > F										R-Square	Coeff Var	Root MSE	s Mean
7	1	13	3.53553	1.58114	1.58114	2.12132	1.58114		Model	41	28.0495	0.684134	10.76	<.0001										0.636438	15.775	0.252158	1.59847
7	1	14	4.06202	1.87083	1.58114	2.12132	1.87083		Error	252	16.0231	0.0635838
7	1	15	3.24037	2.34521	1.58114	1.58114	2.34521		Corrected Total	293	44.0726													Source	DF	Type I SS	Mean Square	F Value	Pr > F
7	1	16	3.53553	2.91548	1.58114	2.12132	2.12132																	var	1	0.10477	0.10477	1.65	0.2004
7	1	17	3.80789	2.34521	1.22474	1.87083	2.12132		R-Square	Coeff Var	Root MSE	s Mean												trt	20	22.0242	1.10121	17.32	<.0001
7	1	18	3.53553	2.54951	1.22474	1.87083	1.22474		0.636438	15.775	0.252158	1.59847												var*trt	20	5.92057	0.296028	4.66	0.031
7	1	19	3.67423	2.73861	1.87083	1.58114	1.58114
7	1	20	3.937	2.91548	1.22474	1.58114	1.87083		Source	DF	Type I SS	Mean Square	F Value	Pr > F										Source	DF	Type III SS	Mean Square	F Value	Pr > F
7	1	21	3.53553	2.12132	1.58114	1.58114	1.87083		var	1	0.10477	0.10477	1.65	0.2004										var	1	0.10477	0.10477	1.65	0.2004
1	2	1	3.08221	2.73861	1.87083	1.87083	1.22474		trt	20	22.0242	1.10121	17.32	<.0001										trt	20	22.0242	1.10121	17.32	<.0001
1	2	2	3.53553	2.12132	0.707107	0.707107	1.22474		var*trt	20	5.92057	0.296028	4.66	<.0001										var*trt	20	5.92057	0.296028	4.66	0.031
1	2	3	0.707107	0.707107	0.707107	0.707107	1.22474
1	2	4	0.707107	0.707107	0.707107	0.707107	1.22474		Source	DF	Type III SS	Mean Square	F Value	Pr > F
1	2	5	0.707107	0.707107	0.707107	0.707107	1.22474		var	1	0.10477	0.10477	1.65	0.2004
1	2	6	0.707107	0.707107	0.707107	0.707107	1.22474		trt	20	22.0242	1.10121	17.32	<.0001
1	2	7	2.91548	2.34521	1.87083	1.87083	1.87083		var*trt	20	5.92057	0.296028	4.66	<.0001
1	2	8	3.24037	1.87083	1.22474	1.58114	1.58114																	The SAS System
1	2	9	3.53553	2.12132	1.22474	1.87083	2.12132
1	2	10	3.80789	2.54951	1.58114	2.34521	1.22474																	The GLM Procedure
1	2	11	3.80789	2.54951	1.58114	1.58114	2.12132
1	2	12	3.53553	2.54951	1.22474	1.87083	1.22474
1	2	13	3.67423	3.24037	1.22474	1.87083	1.58114		The SAS System
1	2	14	3.53553	2.34521	1.22474	2.12132	1.87083
1	2	15	3.53553	3.24037	1.22474	2.12132	2.34521		The GLM Procedure
1	2	16	3.53553	2.73861	1.87083	1.58114	2.12132																	The SAS System
1	2	17	3.08221	2.54951	1.22474	2.12132	2.12132
1	2	18	3.80789	2.54951	1.58114	2.12132	1.87083																	The GLM Procedure
1	2	19	3.24037	2.73861	1.22474	2.12132	1.22474
1	2	20	3.80789	2.54951	1.22474	2.34521	1.22474																	Duncan's Multiple Range Test for sl
1	2	21	3.53553	2.54951	1.22474	1.87083	1.22474		The SAS System
2	2	1	3.24037	3.39116	1.58114	2.12132	1.22474
2	2	2	3.67423	1.58114	0.707107	0.707107	1.22474		The GLM Procedure															Note:	This test controls the Type I comparisonwise error rate, not the experimentwise error rate.
2	2	3	0.707107	0.707107	0.707107	0.707107	1.22474
2	2	4	0.707107	0.707107	0.707107	0.707107	1.22474		Duncan's Multiple Range Test for sl															Alpha	0.01
2	2	5	0.707107	0.707107	0.707107	0.707107	1.22474																	Error Degrees of Freedom	252
2	2	6	0.707107	0.707107	0.707107	0.707107	1.22474																	Error Mean Square	0.185988
2	2	7	3.24037	2.73861	1.58114	1.87083	1.87083		Note:	This test controls the Type I comparisonwise error rate, not the experimentwise error rate.
2	2	8	3.53553	2.12132	1.22474	1.58114	1.22474																	Number of Means	2
2	2	9	3.80789	2.34521	1.22474	1.87083	2.12132		Alpha	0.05														Critical Range	0.1322
2	2	10	3.80789	2.73861	1.58114	2.12132	1.58114		Error Degrees of Freedom	252
2	2	11	3.53553	2.73861	1.58114	1.58114	1.87083		Error Mean Square	0.185988														Means with the same letter
2	2	12	3.937	2.73861	1.22474	2.12132	1.22474																	are not significantly different.
2	2	13	3.80789	2.91548	1.22474	1.87083	1.58114		Number of Means	2														Duncan Grouping	Mean	N	var
2	2	14	3.67423	2.54951	1.22474	2.12132	1.87083		Critical Range	0.09907														A	3.08701	147	2
2	2	15	3.67423	3.39116	1.22474	2.12132	2.34521
2	2	16	3.67423	2.91548	1.22474	1.87083	2.12132		Means with the same letter															A	2.9083	147	1
2	2	17	3.08221	2.54951	1.22474	2.34521	2.12132		are not significantly different.
2	2	18	3.53553	2.73861	1.22474	2.34521	1.87083		Duncan Grouping	Mean	N	var
2	2	19	3.53553	2.91548	1.22474	1.87083	1.87083		A	3.08701	147	2
2	2	20	3.67423	2.73861	1.58114	2.12132	1.22474
2	2	21	3.80789	2.73861	1.58114	2.12132	1.22474		B	2.9083	147	1												The SAS System
3	2	1	3.24037	3.53553	1.58114	1.87083	1.22474
3	2	2	3.53553	2.54951	1.22474	1.22474	1.22474																	The GLM Procedure
3	2	3	0.707107	0.707107	0.707107	0.707107	1.22474
3	2	4	0.707107	0.707107	0.707107	0.707107	1.22474
3	2	5	0.707107	0.707107	0.707107	0.707107	1.22474		The SAS System
3	2	6	0.707107	0.707107	0.707107	0.707107	1.22474
3	2	7	3.53553	2.91548	1.87083	1.58114	1.22474		The GLM Procedure
3	2	8	3.80789	2.54951	1.58114	1.87083	2.12132
3	2	9	4.1833	2.12132	1.22474	1.58114	2.12132																	The SAS System
3	2	10	4.06202	3.08221	1.22474	2.12132	1.58114
3	2	11	3.67423	2.54951	1.22474	1.87083	1.87083																	The GLM Procedure
3	2	12	4.1833	2.73861	1.22474	2.12132	1.58114
3	2	13	3.67423	2.54951	1.58114	1.87083	2.12132																	Duncan's Multiple Range Test for rl
3	2	14	3.80789	2.54951	1.22474	2.34521	2.34521		The SAS System
3	2	15	3.80789	2.91548	1.22474	1.87083	2.34521
3	2	16	3.937	3.08221	1.58114	2.12132	1.87083		The GLM Procedure															Note:	This test controls the Type I comparisonwise error rate, not the experimentwise error rate.
3	2	17	3.39116	2.73861	1.22474	2.12132	2.34521
3	2	18	3.80789	2.91548	1.22474	2.12132	1.22474		Duncan's Multiple Range Test for rl															Alpha	0.01
3	2	19	3.39116	2.73861	1.58114	2.12132	1.87083																	Error Degrees of Freedom	252
3	2	20	3.67423	2.34521	1.22474	2.12132	1.22474																	Error Mean Square	0.134191
3	2	21	3.67423	2.54951	1.58114	2.12132	1.22474		Note:	This test controls the Type I comparisonwise error rate, not the experimentwise error rate.
4	2	1	3.53553	3.39116	1.22474	1.87083	1.22474																	Number of Means	2
4	2	2	3.53553	2.34521	0.707107	0.707107	1.22474		Alpha	0.05														Critical Range	0.7124
4	2	3	0.707107	0.707107	0.707107	0.707107	1.22474		Error Degrees of Freedom	252
4	2	4	0.707107	0.707107	0.707107	0.707107	1.22474		Error Mean Square	0.134191														Means with the same letter
4	2	5	0.707107	0.707107	0.707107	0.707107	1.22474																	are not significantly different.
4	2	6	0.707107	0.707107	0.707107	0.707107	1.22474		Number of Means	2														Duncan Grouping	Mean	N	var
4	2	7	3.53553	3.08221	1.22474	2.12132	1.58114		Critical Range	0.08415														A	2.30218	147	2
4	2	8	4.1833	2.54951	1.58114	1.58114	1.87083
4	2	9	4.06202	2.34521	1.22474	1.58114	1.58114		Means with the same letter															A	2.05857	147	1
4	2	10	4.1833	3.08221	1.22474	2.12132	2.12132		are not significantly different.
4	2	11	3.80789	2.54951	1.22474	1.87083	2.12132		Duncan Grouping	Mean	N	var
4	2	12	3.937	2.54951	1.22474	2.12132	1.22474		A	2.30218	147	2
4	2	13	3.24037	2.91548	1.22474	2.34521	1.87083
4	2	14	4.06202	2.73861	1.58114	2.12132	1.58114		B	2.05857	147	1												The SAS System
4	2	15	3.80789	3.08221	1.58114	2.12132	1.87083
4	2	16	3.53553	3.08221	1.22474	2.12132	2.12132																	The GLM Procedure
4	2	17	3.53553	2.73861	1.22474	1.87083	2.34521
4	2	18	4.06202	2.91548	1.22474	2.12132	1.22474
4	2	19	3.24037	2.54951	1.22474	1.87083	1.87083		The SAS System
4	2	20	3.53553	2.34521	1.22474	1.87083	1.87083
4	2	21	3.67423	2.34521	1.58114	2.12132	1.87083		The GLM Procedure
5	2	1	3.39116	3.67423	1.87083	2.12132	1.22474
5	2	2	3.67423	2.54951	0.707107	0.707107	1.22474																	The SAS System
5	2	3	0.707107	0.707107	0.707107	0.707107	1.22474
5	2	4	0.707107	0.707107	0.707107	0.707107	1.22474																	The GLM Procedure
5	2	5	0.707107	0.707107	0.707107	0.707107	1.22474
5	2	6	0.707107	0.707107	0.707107	0.707107	1.22474																	Duncan's Multiple Range Test for ns
5	2	7	3.39116	2.73861	1.22474	1.87083	1.58114		The SAS System
5	2	8	4.06202	2.73861	1.58114	1.87083	2.12132
5	2	9	3.937	1.87083	1.22474	2.12132	1.22474		The GLM Procedure															Note:	This test controls the Type I comparisonwise error rate, not the experimentwise error rate.
5	2	10	4.30116	2.73861	1.22474	1.87083	2.12132
5	2	11	3.80789	2.34521	1.22474	1.87083	1.22474		Duncan's Multiple Range Test for ns															Alpha	0.01
5	2	12	3.67423	2.34521	1.22474	1.87083	2.12132																	Error Degrees of Freedom	252
5	2	13	3.08221	2.91548	1.22474	2.12132	1.87083																	Error Mean Square	0.041523
5	2	14	3.53553	2.34521	1.22474	2.54951	1.87083		Note:	This test controls the Type I comparisonwise error rate, not the experimentwise error rate.
5	2	15	3.67423	3.24037	1.58114	2.12132	2.12132																	Number of Means	2
5	2	16	3.80789	2.91548	1.22474	2.12132	1.58114		Alpha	0.05														Critical Range	0.1678
5	2	17	3.67423	2.54951	1.22474	2.12132	1.58114		Error Degrees of Freedom	252
5	2	18	3.53553	2.73861	1.58114	2.34521	1.87083		Error Mean Square	0.041523														Means with the same letter
5	2	19	3.24037	2.54951	1.22474	1.87083	1.87083																	are not significantly different.
5	2	20	3.67423	2.34521	1.22474	1.87083	1.22474		Number of Means	2														Duncan Grouping	Mean	N	var
5	2	21	3.39116	2.54951	1.22474	2.34521	1.22474		Critical Range	0.04681														A	1.2985	147	1
6	2	1	3.39116	3.67423	1.87083	2.12132	1.22474
6	2	2	3.67423	2.54951	0.707107	0.707107	1.22474		Means with the same letter															A	1.19912	147	2
6	2	3	0.707107	0.707107	0.707107	0.707107	1.22474		are not significantly different.
6	2	4	0.707107	0.707107	0.707107	0.707107	1.22474		Duncan Grouping	Mean	N	var
6	2	5	0.707107	0.707107	0.707107	0.707107	1.22474		A	1.2985	147	1
6	2	6	0.707107	0.707107	0.707107	0.707107	1.22474
6	2	7	3.24037	2.12132	1.58114	1.87083	2.12132		B	1.19912	147	2												The SAS System
6	2	8	4.06202	2.91548	1.22474	1.87083	1.87083
6	2	9	3.67423	2.54951	1.22474	2.12132	2.12132																	The GLM Procedure
6	2	10	4.41588	2.91548	1.22474	1.58114	1.87083
6	2	11	3.67423	2.12132	1.22474	1.87083	2.12132
6	2	12	3.80789	2.54951	1.22474	2.12132	1.87083		The SAS System
6	2	13	2.91548	2.54951	1.58114	2.34521	2.12132
6	2	14	3.67423	2.34521	1.22474	2.12132	2.12132		The GLM Procedure
6	2	15	3.53553	3.53553	1.22474	2.54951	1.58114
6	2	16	3.53553	2.91548	1.22474	1.87083	1.58114																	The SAS System
6	2	17	3.53553	2.34521	1.22474	2.12132	2.12132
6	2	18	3.67423	2.73861	1.22474	1.87083	1.87083																	The GLM Procedure
6	2	19	3.53553	2.54951	1.22474	1.87083	1.87083
6	2	20	3.80789	2.34521	1.22474	1.58114	1.22474																	Duncan's Multiple Range Test for nr
6	2	21	3.80789	2.12132	1.22474	2.34521	1.22474		The SAS System
7	2	1	3.67423	3.24037	1.22474	0.707107	1.22474
7	2	2	3.53553	2.54951	0.707107	0.707107	1.22474		The GLM Procedure															Note:	This test controls the Type I comparisonwise error rate, not the experimentwise error rate.
7	2	3	0.707107	0.707107	0.707107	0.707107	1.22474
7	2	4	0.707107	0.707107	0.707107	0.707107	1.22474		Duncan's Multiple Range Test for nr															Alpha	0.01
7	2	5	0.707107	0.707107	0.707107	0.707107	1.22474																	Error Degrees of Freedom	252
7	2	6	0.707107	0.707107	0.707107	0.707107	1.22474																	Error Mean Square	0.059312
7	2	7	3.67423	2.34521	1.58114	1.87083	2.34521		Note:	This test controls the Type I comparisonwise error rate, not the experimentwise error rate.
7	2	8	4.1833	2.73861	1.58114	1.87083	1.58114																	Number of Means	2
7	2	9	3.80789	2.54951	1.22474	1.87083	1.87083		Alpha	0.05														Critical Range	0.6345
7	2	10	3.53553	2.73861	1.22474	1.87083	2.12132		Error Degrees of Freedom	252
7	2	11	3.53553	2.34521	1.22474	1.58114	1.22474		Error Mean Square	0.059312														Means with the same letter
7	2	12	3.80789	2.73861	1.22474	2.54951	2.12132																	are not significantly different.
7	2	13	3.24037	2.73861	1.22474	1.87083	2.34521		Number of Means	2														Duncan Grouping	Mean	N	var
7	2	14	3.53553	2.12132	1.22474	2.12132	2.34521		Critical Range	0.05595														A	1.68864	147	2
7	2	15	3.53553	3.67423	1.58114	2.34521	1.87083
7	2	16	3.80789	3.08221	1.87083	1.87083	1.58114		Means with the same letter															A	1.53816	147	1
7	2	17	3.39116	2.54951	1.22474	2.12132	2.34521		are not significantly different.
7	2	18	4.06202	2.91548	1.22474	1.87083	1.87083		Duncan Grouping	Mean	N	var
7	2	19	3.39116	2.73861	1.22474	2.12132	1.22474		A	1.68864	147	2
7	2	20	3.937	2.54951	1.22474	1.87083	1.22474
7	2	21	4.06202	2.54951	1.22474	2.12132	1.22474		B	1.53816	147	1												The SAS System
																								The GLM Procedure
									The SAS System
									The GLM Procedure
																								The SAS System
																								The GLM Procedure
																								Duncan's Multiple Range Test for s
									The SAS System
									The GLM Procedure															Note:	This test controls the Type I comparisonwise error rate, not the experimentwise error rate.
									Duncan's Multiple Range Test for s															Alpha	0.01
																								Error Degrees of Freedom	252
																								Error Mean Square	0.063584
									Note:	This test controls the Type I comparisonwise error rate, not the experimentwise error rate.
																								Number of Means	2
									Alpha	0.05														Critical Range	0.07634
									Error Degrees of Freedom	252
									Error Mean Square	0.063584														Means with the same letter
																								are not significantly different.
									Number of Means	2														Duncan Grouping	Mean	N	var
									Critical Range	0.05793														A	1.61735	147	2
																								A
									Means with the same letter															A	1.57959	147	1
									are not significantly different.
									Duncan Grouping	Mean	N	var
									A	1.61735	147	2
									A
									A	1.57959	147	1												The SAS System
																								The GLM Procedure
									The SAS System
									The GLM Procedure
																								The SAS System
																								The GLM Procedure
																								Duncan's Multiple Range Test for sl
									The SAS System
									The GLM Procedure															Note:	This test controls the Type I comparisonwise error rate, not the experimentwise error rate.
									Duncan's Multiple Range Test for sl															Alpha	0.01
																								Error Degrees of Freedom	252
																								Error Mean Square	0.185988
									Note:	This test controls the Type I comparisonwise error rate, not the experimentwise error rate.
																								Number of Means	2	3	4	5	6	7	8	9	10	11	12	13	14	15	16	17	18	19	20	21
									Alpha	0.05														Critical Range	0.4231	0.4409	0.453	0.4621	0.4693	0.4752	0.4802	0.4846	0.4883	0.4917	0.4947	0.4975	0.5	0.5023	0.5044	0.5063	0.5081	0.5098	0.5114	0.5129
									Error Degrees of Freedom	252
									Error Mean Square	0.185988														Means with the same letter
																								are not significantly different.
									Number of Means	2	3	4	5	6	7	8	9	10	11	12	13	14	15	Duncan Grouping		Mean	N	trt
									Critical Range	0.321	0.3379	0.3492	0.3575	0.3641	0.3693	0.3737	0.3775	0.3807	0.3836	0.3861	0.3884	0.3904	0.3923		A	3.9464	14	10
																									A
	sl								Means with the same letter																A	3.9193	14	12
	Duncan Grouping				Mean	trt		are not significantly different.																A
			E		2.0371	1		Duncan Grouping				Mean	N	trt										A	3.8186	14	14
			E		2.1529	2				A		3.9464	14	10										A
			G		1.1429	3		B		A		3.9193	14	12									B	A	3.715	14	16
			H		0.71	4		B		A	C	3.8186	14	14									B	A
			H		0.71	5		B		A	C	3.715	14	16									B	A	3.7014	14	20
			F		1.565	6		B		A	C	3.7014	14	20									B	A
		D			3.2664	7		B		A	C	3.6807	14	21									B	A	3.6807	14	21
	B	D		C	3.5521	8		B		A	C	3.6479	14	18									B	A
	B	D	A	C	3.5857	9		B	D	A	C	3.6243	14	13									B	A	3.6479	14	18
			A		3.9464	10		B	D	A	C	3.6207	14	15									B	A
	B	D	A	C	3.5786	11		B	D	A	C	3.5857	14	9									B	A	3.6243	14	13
	B		A		3.9193	12		B	D	A	C	3.5786	14	11									B	A
	B	D	A	C	3.6243	13		B	D		C	3.5521	14	8									B	A	3.6207	14	15
	B		A	C	3.8186	14			D		C	3.5207	14	19									B	A
	B	D	A	C	3.6207	15			D		C	3.455	14	17									B	A	3.5857	14	9
	B		A	C	3.715	16			D			3.2664	14	7									B	A
		D		C	3.455	17				E		2.1529	14	2									B	A	3.5786	14	11
	B		A	C	3.6479	18				E		2.0371	14	1									B	A
		D		C	3.5207	19				F		1.565	14	6									B	A	3.5521	14	8
	B		A	C	3.7014	20				G		1.1429	14	3									B	A
	B		A	C	3.6807	21				H		0.71	14	4									B	A	3.5207	14	19
											H		0.71	14	5									B	A
																								B	A	3.455	14	17
		2	1.58114																					B
		1.9964	1.58																					B		3.2664	14	7
																									C	2.1529	14	2
																									C
																									C	2.0371	14	1
									The SAS System																D	1.565	14	6
																									D
									The GLM Procedure															E	D	1.1429	14	3
																								E
																								E		0.71	14	4
																								E
																								E		0.71	14	5
									The SAS System
									The GLM Procedure															The SAS System
									Duncan's Multiple Range Test for rl	This test controls the Type I comparisonwise error rate, not the experimentwise error rate.														The GLM Procedure
										0.05
									Note:	252
										0.134191
									Alpha
									Error Degrees of Freedom	2	3	4	5	6	7
									Error Mean Square	0.2727	0.287	0.2966	0.3037	0.3092	0.3137									The SAS System
									Number of Means															The GLM Procedure
									Critical Range
												Mean	N	trt										Duncan's Multiple Range Test for rl
									Means with the same letter	A		2.8357	14	16
									are not significantly different.	A
									Duncan Grouping	A		2.7371	14	19										Note:	This test controls the Type I comparisonwise error rate, not the experimentwise error rate.
										A
										A		2.7357	14	15										Alpha	0.01
									B	A														Error Degrees of Freedom	252
									B	A	C	2.6486	14	8										Error Mean Square	0.134191
									B	A	C
									B	A	C	2.6064	14	11										Number of Means	2	3	4	5	6	7	8	9	10	11	12	13	14	15	16	17	18	19	20	21
									B	A	C													Critical Range	0.3594	0.3745	0.3848	0.3925	0.3986	0.4037	0.4079	0.4116	0.4148	0.4177	0.4202	0.4226	0.4247	0.4266	0.4284	0.4301	0.4316	0.4331	0.4344	0.4357
									B	A	C	2.5871	14	20
									B	A	C													Means with the same letter
									B	A	C	2.5736	14	18										are not significantly different.
									B	A	C					8	9	10	11	12	13	14	15	Duncan Grouping		Mean	N	trt
									B	A	C	2.5379	14	10		0.3175	0.3206	0.3234	0.3258	0.328	0.3299	0.3316	0.3332		A	2.8357	14	16
									B	A	C														A
									B	A	C	2.5343	14	21										B	A	2.7371	14	19
									B	A	C													B	A
									B	A	C	2.5279	14	12										B	A	2.7357	14	15
									B		C													B	A
									B		C	2.5043	14	7										B	A	2.6486	14	8
									B		C													B	A
									B		C	2.4979	14	9										B	A	2.6064	14	11
									B		C													B	A
									B		C	2.4521	14	17										B	A	2.5871	14	20
									B		C													B	A
									B		C	2.4193	14	13										B	A	2.5736	14	18
									B		C													B	A
									B		C	2.3921	14	14										B	A	2.5379	14	10
									B															B	A
										D		2.0436	14	1										B	A	2.5343	14	21
																								B	A
										E		1.5157	14	2										B	A	2.5279	14	12
										E														B	A
										E		1.3143	14	6										B	A	2.5043	14	7
																								B	A
										F		0.9043	14	3										B	A	2.4979	14	9
										F														B	A
										F		0.71	14	4										B	A	2.4521	14	17
										F														B	A
										F		0.71	14	5										B	A	2.4193	14	13
																								B
																								B	C	2.3921	14	14
																									C
																									C	2.0436	14	1
																									D	1.5157	14	2
																									D
									The SAS System																D	1.3143	14	6
									The GLM Procedure																E	0.9043	14	3
																									E
																									E	0.71	14	4
																									E
																									E	0.71	14	5
									The SAS System
									The GLM Procedure															The SAS System
									Duncan's Multiple Range Test for ns	This test controls the Type I comparisonwise error rate, not the experimentwise error rate.														The GLM Procedure
										0.05
									Note:	252
										0.041523
									Alpha
									Error Degrees of Freedom	2	3	4	5	6	7
									Error Mean Square	0.1517	0.1597	0.165	0.1689	0.172	0.1745									The SAS System
									Number of Means															The GLM Procedure
									Critical Range
													Mean	N	trt									Duncan's Multiple Range Test for ns
									Means with the same letter		A		1.56	14	16
									are not significantly different.		A
									Duncan Grouping		A		1.51857	14	15									Note:	This test controls the Type I comparisonwise error rate, not the experimentwise error rate.
											A
											A	C	1.45143	14	13									Alpha	0.01
									B		A	C												Error Degrees of Freedom	252
									B		A	C	1.45143	14	11									Error Mean Square	0.041523
									B		A	C
									B		A	C	1.44643	14	21									Number of Means	2	3	4	5	6	7	8	9	10	11	12	13	14	15	16	17	18	19	20	21
									B		A	C												Critical Range	0.1999	0.2083	0.2141	0.2183	0.2217	0.2245	0.2269	0.229	0.2307	0.2323	0.2338	0.2351	0.2362	0.2373	0.2383	0.2392	0.2401	0.2409	0.2417	0.2424
									B		A	C	1.44643	14	10
									B		A	C												Means with the same letter
									B		A	C	1.42571	14	14									are not significantly different.
									B		A	C				8	9	10	11	12	13	14	15	Duncan Grouping				Mean	N	trt
									B	D	A	C	1.395	14	12	0.1766	0.1784	0.1799	0.1813	0.1824	0.1835	0.1845	0.1854			A		1.56	14	16
									B	D	A	C														A
									B	D	A	C	1.39	14	17									B		A		1.51857	14	15
									B	D		C												B		A
									B	D		C	1.36929	14	19									B		A	C	1.45143	14	13
									B	D		C												B		A	C
									B	D		C	1.35357	14	7									B		A	C	1.45143	14	11
									B	D		C												B		A	C
									B	D		C	1.34357	14	20									B		A	C	1.44643	14	21
									B	D		C												B		A	C
									B	D		C	1.32286	14	8									B		A	C	1.44643	14	10
									B	D		C												B		A	C
										D		C	1.32286	14	18									B		A	C	1.42571	14	14
										D														B		A	C
										D	E		1.22	14	9									B		A	C	1.395	14	12
											E													B		A	C
											E		1.15571	14	1									B		A	C	1.39	14	17
																								B		A	C
											G		1.01286	14	6									B	D	A	C	1.36929	14	19
									F		G													B	D	A	C
									F		G		0.87286	14	3									B	D	A	C	1.35357	14	7
									F															B	D	A	C
													0.74643	14	2									B	D	A	C	1.34357	14	20
									H															B	D		C
									H				0.71	14	4									B	D		C	1.32286	14	8
									H															B	D		C
									H				0.71	14	5									B	D		C	1.32286	14	18
									H																D		C
									H																D	E	C	1.22	14	9
									H																D	E
																									D	E		1.15571	14	1
																										E
																								F		E		1.01286	14	6
																								F
									The SAS System															F		G		0.87286	14	3
																										G
									The GLM Procedure																	G		0.74643	14	2
																										G
																										G		0.71	14	4
																										G
																										G		0.71	14	5
									The SAS System
									The GLM Procedure															The SAS System
									Duncan's Multiple Range Test for nr	This test controls the Type I comparisonwise error rate, not the experimentwise error rate.														The GLM Procedure
										0.05
									Note:	252
										0.059312
									Alpha
									Error Degrees of Freedom	2	3	4	5	6	7
									Error Mean Square	0.1813	0.1908	0.1972	0.2019	0.2056	0.2086									The SAS System
									Number of Means															The GLM Procedure
									Critical Range
													Mean	N	trt									Duncan's Multiple Range Test for nr
									Means with the same letter		A		2.10929	14	14
									are not significantly different.		A
									Duncan Grouping		A		2.04286	14	21									Note:	This test controls the Type I comparisonwise error rate, not the experimentwise error rate.
											A
											A	C	2.01857	14	15									Alpha	0.01
									B		A	C												Error Degrees of Freedom	252
									B		A	C	1.98929	14	18									Error Mean Square	0.059312
									B		A	C
									B		A	C	1.97143	14	13									Number of Means	2	3	4	5	6	7	8	9	10	11	12	13	14	15	16	17	18	19	20	21
									B		A	C												Critical Range	0.2389	0.249	0.2558	0.261	0.265	0.2684	0.2712	0.2736	0.2758	0.2777	0.2794	0.2809	0.2823	0.2836	0.2848	0.2859	0.287	0.2879	0.2888	0.2897
									B	D	A	C	1.93143	14	17
									B	D		C												Means with the same letter
									B	D		C	1.89571	14	10									are not significantly different.
									B	D		C				8	9	10	11	12	13	14	15	Duncan Grouping			Mean	N	trt
									B	D		C	1.88643	14	12	0.2111	0.2132	0.215	0.2166	0.2181	0.2193	0.2205	0.2215		A		2.10929	14	14
									B	D		C													A
									B	D		C	1.85714	14	20									B	A		2.04286	14	21
									B	D		C												B	A
									B	D		C	1.84071	14	19									B	A		2.01857	14	15
									B	D		C												B	A
									B	D		C	1.83786	14	7									B	A	C	1.98929	14	18
									B	D		C												B	A	C
									B	D		C	1.83786	14	16									B	A	C	1.97143	14	13
									B	D		C												B	A	C
									B	D		C	1.80214	14	9									B	A	C	1.93143	14	17
									B	D														B	A	C
										D			1.73786	14	8									B	A	C	1.89571	14	10
										D														B	A	C
										D			1.725	14	11									B	A	C	1.88643	14	12
																								B	A	C
											E		1.26071	14	1									B	A	C	1.85714	14	20
																								B	A	C
											F		1.07714	14	6									B	A	C	1.84071	14	19
																								B	A	C
											G		0.89357	14	3									B	A	C	1.83786	14	7
											G													B	A	C
											G		0.74643	14	2									B	A	C	1.83786	14	16
											G													B		C
											G		0.71	14	4									B		C	1.80214	14	9
											G															C
											G		0.71	14	5											C	1.73786	14	8
																										C
																										C	1.725	14	11
																									D		1.26071	14	1
																									D
																								E	D		1.07714	14	6
																								E
									The SAS System															E	F		0.89357	14	3
																									F
									The GLM Procedure																F		0.74643	14	2
																									F
																									F		0.71	14	4
																									F
																									F		0.71	14	5
									The SAS System
									The GLM Procedure															The SAS System
									Duncan's Multiple Range Test for s	This test controls the Type I comparisonwise error rate, not the experimentwise error rate.														The GLM Procedure
										0.05
									Note:	252
										0.063584
									Alpha
									Error Degrees of Freedom	2	3	4	5	6	7
									Error Mean Square	0.1877	0.1976	0.2042	0.2091	0.2129	0.2159									The SAS System
									Number of Means															The GLM Procedure
									Critical Range
												Mean	N	trt										Duncan's Multiple Range Test for s
									Means with the same letter	A		1.98214	14	17
									are not significantly different.	A
									Duncan Grouping	A		1.97	14	14										Note:	This test controls the Type I comparisonwise error rate, not the experimentwise error rate.
										A
										A		1.94571	14	10										Alpha	0.01
										A														Error Degrees of Freedom	252
										A		1.91357	14	13										Error Mean Square	0.063584
										A
										A		1.91286	14	15										Number of Means	2	3	4	5	6	7	8	9	10	11	12	13	14	15	16	17	18	19	20	21
									B	A														Critical Range	0.2474	0.2578	0.2649	0.2702	0.2744	0.2779	0.2808	0.2833	0.2855	0.2875	0.2893	0.2909	0.2923	0.2937	0.2949	0.296	0.2971	0.2981	0.299	0.2999
									B	A	C	1.83	14	16
									B	A	C													Means with the same letter
									B	A	C	1.80571	14	7										are not significantly different.
									B	A	C					8	9	10	11	12	13	14	15	Duncan Grouping				Mean	N	trt
									B	A	C	1.78429	14	11		0.2185	0.2207	0.2226	0.2243	0.2258	0.2271	0.2283	0.2294			A		1.98214	14	17
									B		C															A
									B	D	C	1.72214	14	12										B		A		1.97	14	14
									B	D	C													B		A
									B	D	C	1.69429	14	19										B		A		1.94571	14	10
									B	D														B		A
										D	F	1.55	14	20										B		A		1.91357	14	13
									E	D	F													B		A
									E	D	F	1.54929	14	9										B		A		1.91286	14	15
									E		F													B		A
									E		F	1.49286	14	8										B		A		1.83	14	16
									E		F													B		A
									E		F	1.47786	14	21										B		A	C	1.80571	14	7
									E		F													B		A	C
											F	1.45214	14	18										B		A	C	1.78429	14	11
											F													B		A	C
										G	F	1.385	14	6										B	D	A	C	1.72214	14	12
										G														B	D		C
										G		1.22	14	1										B	D		C	1.69429	14	19
										G															D		C
										G		1.22	14	2											D	E	C	1.55	14	20
										G															D	E	C
										G		1.22	14	3											D	E	C	1.54929	14	9
										G															D	E
										G		1.22	14	4										F	D	E		1.49286	14	8
										G														F	D	E
										G		1.22	14	5										F	D	E		1.47786	14	21
																								F	D	E
																								F	D	E		1.45214	14	18
																								F		E
																								F		E		1.385	14	6
																								F
																								F				1.22	14	1
																								F
																								F				1.22	14	2
																								F
																								F				1.22	14	3
																								F
																								F				1.22	14	4
																								F
																								F				1.22	14	5
																																The SAS System
																																The GLM Procedure
																																Duncan's Multiple Range Test for sl
																																Note:	This test controls the Type I comparisonwise error rate, not the experimentwise error rate.
																																Alpha	0.01
																																Error Degrees of Freedom	252
																																Error Mean Square	0.185988
																																Number of Means	2	3	4	5	6	7	8	9	10	11	12	13	14	15	16	17	18
																																Critical Range	0.4231	0.4409	0.453	0.4621	0.4693	0.4752	0.4802	0.4846	0.4883	0.4917	0.4947	0.4975	0.5	0.5023	0.5044	0.5063	0.5081
																																Means with the same letter
																																are not significantly different.
																																Duncan Grouping		Mean	N	trt
																																	A	3.9464	14	10
																																	A
																																	A	3.9193	14	12
																																	A
																																	A	3.8186	14	14
																																	A
																																B	A	3.715	14	16
																																B	A
																																B	A	3.7014	14	20
																																B	A
																																B	A	3.6807	14	21
																																B	A
																																B	A	3.6479	14	18
																																B	A
																																B	A	3.6243	14	13
																																B	A
																																B	A	3.6207	14	15
																																B	A
																																B	A	3.5857	14	9
																																B	A
																																B	A	3.5786	14	11
																																B	A
																																B	A	3.5521	14	8
																																B	A
																																B	A	3.5207	14	19
																																B	A
																																B	A	3.455	14	17
																																B
																																B		3.2664	14	7
																																	C	2.1529	14	2
																																	C
																																	C	2.0371	14	1
																																	D	1.565	14	6
																																	D
																																E	D	1.1429	14	3
																																E
																																E		0.71	14	4
																																E
																																E		0.71	14	5
																																The SAS System
																																The GLM Procedure
																																The SAS System
																																The GLM Procedure
																																Duncan's Multiple Range Test for rl
																																Note:	This test controls the Type I comparisonwise error rate, not the experimentwise error rate.
																																Alpha	0.01
																																Error Degrees of Freedom	252
																																Error Mean Square	0.134191
																																Number of Means	2	3	4	5	6	7	8	9	10	11	12	13	14	15	16	17	18
																																Critical Range	0.3594	0.3745	0.3848	0.3925	0.3986	0.4037	0.4079	0.4116	0.4148	0.4177	0.4202	0.4226	0.4247	0.4266	0.4284	0.4301	0.4316
																																Means with the same letter
																																are not significantly different.
																																Duncan Grouping		Mean	N	trt
																																	A	2.8357	14	16
																																	A
																																B	A	2.7371	14	19
																																B	A
																																B	A	2.7357	14	15
																																B	A
																																B	A	2.6486	14	8
																																B	A
																																B	A	2.6064	14	11
																																B	A
																																B	A	2.5871	14	20
																																B	A
																																B	A	2.5736	14	18
																																B	A
																																B	A	2.5379	14	10
																																B	A
																																B	A	2.5343	14	21
																																B	A
																																B	A	2.5279	14	12
																																B	A
																																B	A	2.5043	14	7
																																B	A
																																B	A	2.4979	14	9
																																B	A
																																B	A	2.4521	14	17
																																B	A
																																B	A	2.4193	14	13
																																B
																																B	C	2.3921	14	14
																																	C
																																	C	2.0436	14	1
																																	D	1.5157	14	2
																																	D
																																	D	1.3143	14	6
																																	E	0.9043	14	3
																																	E
																																	E	0.71	14	4
																																	E
																																	E	0.71	14	5
																																The SAS System
																																The GLM Procedure
																																The SAS System
																																The GLM Procedure
																																Duncan's Multiple Range Test for ns
																																Note:	This test controls the Type I comparisonwise error rate, not the experimentwise error rate.
																																Alpha	0.01
																																Error Degrees of Freedom	252
																																Error Mean Square	0.041523
																																Number of Means	2	3	4	5	6	7	8	9	10	11	12	13	14	15	16	17	18
																																Critical Range	0.1999	0.2083	0.2141	0.2183	0.2217	0.2245	0.2269	0.229	0.2307	0.2323	0.2338	0.2351	0.2362	0.2373	0.2383	0.2392	0.2401
																																Means with the same letter
																																are not significantly different.
																																Duncan Grouping				Mean	N	trt
																																		A		1.56	14	16
																																		A
																																B		A		1.51857	14	15
																																B		A
																																B		A	C	1.45143	14	13
																																B		A	C
																																B		A	C	1.45143	14	11
																																B		A	C
																																B		A	C	1.44643	14	21
																																B		A	C
																																B		A	C	1.44643	14	10
																																B		A	C
																																B		A	C	1.42571	14	14
																																B		A	C
																																B		A	C	1.395	14	12
																																B		A	C
																																B		A	C	1.39	14	17
																																B		A	C
																																B	D	A	C	1.36929	14	19
																																B	D	A	C
																																B	D	A	C	1.35357	14	7
																																B	D	A	C
																																B	D	A	C	1.34357	14	20
																																B	D		C
																																B	D		C	1.32286	14	8
																																B	D		C
																																B	D		C	1.32286	14	18
																																	D		C
																																	D	E	C	1.22	14	9
																																	D	E
																																	D	E		1.15571	14	1
																																		E
																																F		E		1.01286	14	6
																																F
																																F		G		0.87286	14	3
																																		G
																																		G		0.74643	14	2
																																		G
																																		G		0.71	14	4
																																		G
																																		G		0.71	14	5
																																The SAS System
																																The GLM Procedure
																																The SAS System
																																The GLM Procedure
																																Duncan's Multiple Range Test for nr
																																Note:	This test controls the Type I comparisonwise error rate, not the experimentwise error rate.
																																Alpha	0.01
																																Error Degrees of Freedom	252
																																Error Mean Square	0.059312
																																Number of Means	2	3	4	5	6	7	8	9	10	11	12	13	14	15	16	17	18
																																Critical Range	0.2389	0.249	0.2558	0.261	0.265	0.2684	0.2712	0.2736	0.2758	0.2777	0.2794	0.2809	0.2823	0.2836	0.2848	0.2859	0.287
																																Means with the same letter
																																are not significantly different.
																																Duncan Grouping			Mean	N	trt
																																	A		2.10929	14	14
																																	A
																																B	A		2.04286	14	21
																																B	A
																																B	A		2.01857	14	15
																																B	A
																																B	A	C	1.98929	14	18
																																B	A	C
																																B	A	C	1.97143	14	13
																																B	A	C
																																B	A	C	1.93143	14	17
																																B	A	C
																																B	A	C	1.89571	14	10
																																B	A	C
																																B	A	C	1.88643	14	12
																																B	A	C
																																B	A	C	1.85714	14	20
																																B	A	C
																																B	A	C	1.84071	14	19
																																B	A	C
																																B	A	C	1.83786	14	7
																																B	A	C
																																B	A	C	1.83786	14	16
																																B		C
																																B		C	1.80214	14	9
																																		C
																																		C	1.73786	14	8
																																		C
																																		C	1.725	14	11
																																	D		1.26071	14	1
																																	D
																																E	D		1.07714	14	6
																																E
																																E	F		0.89357	14	3
																																	F
																																	F		0.74643	14	2
																																	F
																																	F		0.71	14	4
																																	F
																																	F		0.71	14	5
																																The SAS System
																																The GLM Procedure
																																The SAS System
																																The GLM Procedure
																																Duncan's Multiple Range Test for s
																																Note:	This test controls the Type I comparisonwise error rate, not the experimentwise error rate.
																																Alpha	0.01
																																Error Degrees of Freedom	252
																																Error Mean Square	0.063584
																																Number of Means	2	3	4	5	6	7	8	9	10	11	12	13	14	15	16	17	18
																																Critical Range	0.2474	0.2578	0.2649	0.2702	0.2744	0.2779	0.2808	0.2833	0.2855	0.2875	0.2893	0.2909	0.2923	0.2937	0.2949	0.296	0.2971
																																Means with the same letter
																																are not significantly different.
																																Duncan Grouping				Mean	N	trt
																																		A		1.98214	14	17
																																		A
																																B		A		1.97	14	14
																																B		A
																																B		A		1.94571	14	10
																																B		A
																																B		A		1.91357	14	13
																																B		A
																																B		A		1.91286	14	15
																																B		A
																																B		A		1.83	14	16
																																B		A
																																B		A	C	1.80571	14	7
																																B		A	C
																																B		A	C	1.78429	14	11
																																B		A	C
																																B	D	A	C	1.72214	14	12
																																B	D		C
																																B	D		C	1.69429	14	19
																																	D		C
																																	D	E	C	1.55	14	20
																																	D	E	C
																																	D	E	C	1.54929	14	9
																																	D	E
																																F	D	E		1.49286	14	8
																																F	D	E
																																F	D	E		1.47786	14	21
																																F	D	E
																																F	D	E		1.45214	14	18
																																F		E
																																F		E		1.385	14	6
																																F
																																F				1.22	14	1
																																F
																																F				1.22	14	2
																																F
																																F				1.22	14	3
																																F
																																F				1.22	14	4
																																F
																																F				1.22	14	5
[truncated: 3 more columns]

## Sheet: Sheet1
one month period
sl									rl								ns								nr										s
Duncan Grouping				Mean	N	trt			Duncan Grouping				Mean	N	trt		Duncan Grouping				Mean	N	trt		Duncan Grouping					Mean	N	trt			Duncan Grouping				Mean	N	trt
		A		3.69714a	14	3					A		2.6771a	14	5				A		1.88214a	14	3					A		2.1071a	14	5					A		2.31714a	14	9
		A									A								A									A									A
B		A		3.64429ba	14	2					A		2.6164a	14	2		B		A		1.84214ba	14	2			B		A		1.8664ba	14	3					A		2.30071a	14	18
B		A									A						B		A							B		A									A
B		A	C	3.57571bac	14	4			B		A		2.3479ba	14	4		B		A	C	1.79929bac	14	5			B		A		1.8643ba	14	4					A		2.30071a	14	7
B		A	C						B		A						B		A	C						B		A									A
B	D	A	C	3.49929bdac	14	5			B		A		2.3114ba	14	3		B		A	C	1.79929bac	14	4			B		A	C	1.72bac	14	14					A		2.30071a	14	8
B	D		C						B		A						B		A	C						B			C								A
B	D	E	C	3.41071bdec	14	14			B		A		2.305ba	14	14		B		A	C	1.73786bac	14	13			B		D	C	1.6679bdc	14	2			B		A		2.28429ba	14	1
B	D	E	C						B								B		A	C						B		D	C						B		A
B	D	E	C	3.40571bdec	14	10			B		C		1.96bc	14	16		B	D	A	C	1.72bdac	14	16			B		D	C	1.6079bdc	14	12			B		A		2.28429ba	14	15
	D	E	C						B		C						B	D		C						B		D	C						B		A
F	D	E	C	3.31143fdec	14	12			B		C		1.96bc	14	12		B	D		C	1.70429bdc	14	12			B		D	C	1.59bdc	14	13			B		A	C	2.26786bac	14	11
F	D	E	C						B		C						B	D		C						B		D	C						B		A	C
F	D	E	C	3.29786fdec	14	16			B		C	D	1.8807bcd	14	13		B	D		C	1.68357bdc	14	14			B		D	C	1.5771bdc	14	10			B	D	A	C	2.25143bdac	14	20
F	D	E							B		C	D					B	D		C								D	C						B	D	A	C
F	D	E		3.25214fde	14	15			B	E	C	D	1.7864bedc	14	10		B	D		C	1.67357bdc	14	17			E		D	C	1.4336edc	14	20			B	D	A	C	2.25143bdac	14	21
F	D	E							B	E	C	D					B	D		C						E		D	C						B	D	A	C
F	D	E		3.22929fde	14	13			B	E	C	D	1.7657becd	14	17		B	D		C	1.67071bdc	14	15			E		D	C	1.4193edc	14	17			B	D	A	C	2.25143bdac	14	17
F		E								E	C	D						D		C						E		D	C						B	D	A	C
F		E		3.16143fe	14	6				E	C	D	1.5464efd	14	21			D	E	C	1.63714dec	14	10			E		D	C	1.4143edc	14	21			B	D	A	C	2.25143bdac	14	19
F										E	C	D						D	E	C						E		D	C						B	D	A	C
F				3.08071f	14	18			F	E	C	D	1.4379efd	14	11			D	E	C	1.63714dec	14	6			E	F	D	C	1.36efdc	14	16			B	D	A	C	bdac2.235	14	6
F									F	E	C	D						D	E	C						E	F	D	C						B	D	A	C
F				3.07f	14	11			F	E	C	D	1.43efcd	14	6			D	E	C	1.62143dec	14	1		G	E	F	D	C	1.2843gefdc	14	18			B	D	A	C	2.21857bdac	14	14
F									F	E	C	D						D	E						G	E	F	D							B	D	A	C
F				3.03f	14	17			F	E	C	D	1.4229efcd	14	20		F	D	E		1.55429fde	14	11		G	E	F	D		1.2636grfd	14	11			B	D	A	C	2.20214	14	12
									F	E	C	D					F		E						G	E	F	D							B	D	A	C
		G		2.70429g	14	1			F	E	C	D	1.3821efcd	14	19		F		E	G	1.46714feg	14	7		G	E	F	D		1.2586gefd	14	15			B	D	A	C	2.20214	14	10
		G							F	E	C	D					F			G					G	E	F	D							B	D	A	C
		G		2.68286g	14	19			F	E	C	D	1.3764efcd	14	18		F			G	1.44143fg	14	18		G	E	F	D		1.2286gefd	14	6			B	D	A	C	2.20214bdac	14	5
		G							F	E		D					F			G					G	E	F								B	D	A	C
		G		2.66786g	14	20			F	E		D	1.335efd	14	15		F			G	1.4fg	14	20		G	E	F	H		1.125gefh	14	19			B	D	A	C	2.18571bdac	14	16
		G							F	E										G					G	E	F	H							B	D	A	C
		G		2.6g	14	7			F	E	G		1.2064feg	14	7				H	G	1.34857hg	14	21		G	E	F	H		1.0836gefh	14	1			B	D	A	C	2.18571bdac	14	4
		G							F		G								H	G					G		F	H							B	D		C
		G		2.57714g	14	21			F		G		0.9107fg	14	1				H	G	1.32286hg	14	19		G		F	H		0.9386gfh	14	7			B	D		C	2.13643bdc	14	3
									F		G								H	G					G			H								D		C
		H		1.76643h	14	8			F		G		0.86fg	14	8				H	G	1.32286hg	14	8		G			H		0.8557	14	8				D		C	2.12dc	14	2
											G								H									H								D
		I		1.10071i	14	9					G		0.71g	14	9				H		1.22h	14	9					H		0.71	14	9				D			2.10143d	14	13
two month period
sl								rl									ns										nr									s
Duncan Grouping				Mean	N	trt		Duncan Grouping					Mean	N	trt		Duncan Grouping						Mean	N	trt		Duncan Grouping					Mean	N	trt		Duncan Grouping			Mean	N	trt
		A		3.77643a	14	2					A		2.9779a	14	19					A			2.00143a	14	4					A		1.9807a	14	21			A		2.0879a	14	17
		A									A									A										A							A
		A		3.74214a	14	18			B		A		2.91ba	14	14			B		A			1.91643ba	14	2			B		A		1.8993ba	14	15		B	A		2.0693ba	14	14
		A							B		A							B		A								B		A						B	A
		A		3.725a	14	3			B		A	C	2.83bac	14	21			B		A	C		1.885bac	14	3			B		A		1.8921ba	14	14		B	A		2.0607ba	14	13
		A							B		A	C						B		A	C							B		A						B	A
B		A		3.645ab	14	10			B	D	A	C	2.7629bdac	14	15			B	D	A	C		1.81571bdac	14	6			B		A		1.8914ba	14	13		B	A		2.0164ba	14	19
B		A							B	D	A	C						B	D		C							B		A						B	A
B		A	C	3.62214abc	14	21			B	D	A	C	2.6929bdac	14	20			B	D	E	C		1.72bdec	14	16			B		A	C	1.8286bac	14	18		B	A		1.9921ba	14	7
B		A	C						B	D	A	C						B	D	E	C							B		A	C					B	A
B		A	C	3.61929abc	14	12		E	B	D	A	C	2.6164ebdac	14	2			B	D	E	C		1.71929bdec	14	1			B		A	C	1.8229bac	14	3		B	A		1.9764ba	14	12
B		A	C					E	B	D	A	C						B	D	E	C							B		A	C					B	A
B	D	A	C	3.60714abcd	14	4		E	B	D	A	C	2.5757ebdac	14	18		F	B	D	E	C		1.70429fbdec	14	14			B		A	C	1.8221bac	14	10		B	A		1.9743ba	14	9
B	D	A	C					E	B	D	A	C					F	B	D	E	C							B		A	C					B	A
B	D	A	C	3.60214abcd	14	20		E	B	D	A	C	2.5407ebdac	14	4		F	B	D	E	C		1.70429fbdec	14	12			B		A	C	1.82bac	14	20		B	A		1.9521ba	14	16
B	D	A	C					E	B	D		C					F		D	E	C							B		A	C					B	A
B	D	A	C	3.56929abcd	14	14		E	B	D	F	C	2.4429ebdfc	14	17		F		D	E	C		1.69929fdec	14	13			B		A	C	1.7814bac	14	19		B	A		1.9507ba	14	8
B	D	A	C					E		D	F	C					F		D	E	C							B		A	C					B	A
B	D	A	C	3.52571abcd	14	15		E		D	F	C	2.4321edfc	14	16		F	G	D	E	C		1.67357fgdec	14	17			B		A	C	1.7564bac	14	17		B	A		1.9371ba	14	15
B	D	A	C					E		D	F	C					F	G	D	E	C							B		A	C					B	A
B	D	A	C	3.49786abcd	14	16		E		D	F	C	2.4107edfc	14	3		F	G	D	E	C	H	1.66857fgdch	14	11			B	D	A	C	1.6829bdac	14	4		B	A		1.9143ba	14	10
B	D		C					E		D	F						F	G	D	E		H						B	D	A	C					B	A
B	D		C	3.40786cbd	14	11		E	G	D	F		2.295egdf	14	12		F	G	D	E	I	H	1.63714fgdeih	14	10		E	B	D	A	C	1.6636ebdac	14	16		B	A		1.9107ba	14	20
B	D		C					E	G		F						F	G		E	I	H					E	B	D	A	C					B	A
B	D		C	3.36143bcd	14	19		E	G		F		2.1957egf	14	13		F	G	J	E	I	H	1.51857fgjeih	14	15		E	B	D	A	C	1.6607ebdac	14	2		B	A	C	1.8479bac	14	18
B	D		C						G		F						F	G	J		I	H					E	B	D	A	C					B	A	C
B	D		C	3.36143bdc	14	6			G		F	H	2.0443gfh	14	5		F	G	J		I	H	1.49786fgjih	14	21		E	B	D	A	C	1.6386ebdac	14	5		B	A	C	1.8286bac	14	21
	D		C						G		F	H						G	J		I	H					E	B	D		C					B	A	C
	D		C	3.33357dc	14	13			G		F	H	2.0264gfh	14	7			G	J		I	H	1.46714gjih	14	7		E	B	D		C	1.6164ebdc	14	12		B	A	C	1.8279bac	14	11
	D								G		F	H						G	J		I	H					E		D		C					B		C
	D			3.31571d	14	17			G		F	H	2.0214gfh	14	6			G	J		I	H	1.46714gjih	14	18		E		D	F	C	1.5264edfc	14	11		B		C	1.7664bc	14	6
									G		F	H							J		I	H					E		D	F	C							C
		E		2.95357e	14	7			G		F	H	2.0007gfh	14	10				J		I	H	1.45714jih	14	5		E		D	F	C	1.4979edfc	14	6			D	C	1.5757dc	14	4
		E							G			H							J		I						E		D	F							D	C
F		E		2.84643ef	14	1			G			H	1.8407gh	14	11				J		I		1.44643ji	14	20		E		D	F		1.3929edf	14	1			D	C	1.565dc	14	5
F												H							J		I						E		D	F							D
F				2.60286f	14	8					I	H	1.6293ih	14	9				J		I		1.44643ji	14	19		E		D	F		1.3864edf	14	7		E	D		1.3129ed	14	3
F											I								J								E			F						E	D
F				2.58786f	14	5			J		I		1.3679ji	14	8				J	K			1.34857jk	14	8		E			F		1.3221ef	14	8		E	D		1.3129ed	14	2
									J											K										F						E
		G		1.86857g	14	9			J				0.9743j	14	1					K			1.22k	14	9					F		1.2357f	14	9		E			1.22e	14	1
fifth month
sl								rl							ns								nr								s
Duncan Grouping				Mean	N	trt		Duncan Grouping			Mean	N	trt		Duncan Grouping				Mean	N	trt		Duncan Grouping				Mean	N	trt		Duncan Grouping			Mean	N	trt
		A		3.9464a	14	10			A		2.8357a	14	16				A		1.56a	14	16				A		2.10929a	14	14			A		1.98214a	14	17
		A							A								A								A							A
B		A		3.9193ba	14	12		B	A		2.7371ba	14	19		B		A		1.51857ba	14	15		B		A		2.04286ba	14	21			A		1.97a	14	14
B		A						B	A						B		A						B		A							A
B		A	C	3.8186bac	14	14		B	A		2.7357ba	14	15		B		A	C	1.45143bac	14	13		B		A	C	2.01857bac	14	15			A		1.94571a	14	10
B		A	C					B	A						B		A	C					B		A	C						A
B		A	C	3.715bac	14	16		B	A	C	2.6486bac	14	8		B		A	C	1.45143bac	14	11		B		A	C	1.98929bac	14	18		B	A		1.91357ba	14	13
B		A	C					B	A	C					B		A	C					B		A	C					B	A
B		A	C	3.7014bac	14	20		B	A	C	2.6064bac	14	11		B		A	C	1.44643bac	14	21		B		A	C	1.97143bac	14	13		B	A		1.91286ba	14	15
B		A	C					B	A	C					B		A	C					B		A	C					B	A
B		A	C	3.6807bac	14	21		B	A	C	2.5871bac	14	20		B		A	C	1.44643bac	14	10		B	D	A	C	1.93143bdac	14	17		B	A	C	1.83bac	14	16
B		A	C					B	A	C					B		A	C					B	D		C					B	A	C
B		A	C	3.6479bac	14	18		B	A	C	2.5736bac	14	18		B		A	C	1.42571bac	14	14		B	D		C	1.89571bdc	14	10		B	A	C	1.80571bac	14	7
B		A	C					B	A	C					B		A	C					B	D		C					B	A	C
B	D	A	C	3.6243bdac	14	13		B	A	C	2.5379bac	14	10		B	D	A	C	1.395bdac	14	12		B	D		C	1.88643bdc	14	12		B	A	C	1.78429bac	14	11
B	D	A	C					B	A	C					B	D	A	C					B	D		C					B		C
B	D	A	C	3.6207bdac	14	15		B	A	C	2.5343bac	14	21		B	D	A	C	1.39bdac	14	17		B	D		C	1.85714bdc	14	20		B	D	C	1.72214bdc	14	12
B	D	A	C					B	A	C					B	D		C					B	D		C						D	C
B	D	A	C	3.5857bdac	14	9		B	A	C	2.5279bac	14	12		B	D		C	1.36929bdc	14	19		B	D		C	1.84071bdc	14	19		E	D	C	1.69429edc	14	19
B	D	A	C					B		C					B	D		C					B	D		C					E	D
B	D	A	C	3.5786bdac	14	11		B		C	2.5043bc	14	7		B	D		C	1.35357bdc	14	7		B	D		C	1.83786bdc	14	7		E	D	F	1.55edf	14	20
B	D		C					B		C					B	D		C					B	D		C					E	D	F
B	D		C	3.5521bdc	14	8		B		C	2.4979bc	14	9		B	D		C	1.34357bdc	14	20		B	D		C	1.83786bdc	14	16		E	D	F	1.54929edf	14	9
	D		C					B		C						D		C						D		C					E		F
	D		C	3.5207dc	14	19		B		C	2.4521bc	14	17			D		C	1.32286dc	14	8			D		C	1.80214dc	14	9		E		F	1.49286ef	14	8
	D		C					B		C						D		C						D									F
	D		C	3.455dc	14	17		B		C	2.4193bc	14	13			D		C	1.32286dc	14	18			D			1.73786d	14	8				F	1.47786f	14	21
	D									C						D								D									F
	D			3.2664d	14	7				C	2.3921c	14	14			D	E		1.22de	14	9			D			1.725d	14	11				F	1.45214f	14	18
																	E																F
		E		2.1529e	14	2			D		2.0436d	14	1		F		E		1.15571fe	14	1				E		1.26071e	14	1			G	F	1.385gf	14	6
		E													F																	G
		E		2.0371e	14	1			E		1.5157e	14	2		F		G		1.01286fg	14	6				F		1.07714f	14	6			G		1.22g	14	1
									E								G															G
		F		1.565f	14	6			E		1.3143e	14	6		H		G		0.87286hg	14	3				G		0.89357g	14	3			G		1.22g	14	2
															H										G							G
		G		1.1429g	14	3			F		0.9043f	14	3		H				0.74643h	14	2				G		0.74643g	14	2			G		1.22g	14	3
									F						H										G							G
		H		0.71h	14	4			F		0.71f	14	4		H				0.71h	14	4				G		0.71g	14	4			G		1.22g	14	4
		H							F						H										G							G
		H		0.71h	14	5			F		0.71f	14	5		H				0.71h	14	5				G		0.71g	14	5			G		1.22g	14	5

## Sheet: Sheet2
		one month period								Three month period								five month period
sr no	treatment	shoot length	Root length	no. of shoot	no. of root	plant status	% S	sr no	treatment	shoot length	Root length	no. of shoot	no. of root	plant status	% S	sr no	treatment	shoot length	Root length	no. of shoot	no. of root	plant status	% S			nr										s
1	Normal(control)	2.70429g	0.9107fg	1.62143dec	1.0836gefh	2.28429ba	10.02a	1	Normal(control)	2.84643ef	0.9743j	1.71929bdec	1.3929edf	1.22e	0.71f	1	Normal(control)	2.0371e	2.0436d	1.15571fe	1.26071e	1.22g	0.707107
2	1% Sucrose	3.64429ba	2.6164a	1.84214ba	1.6679bdc	2.12dc	10.02a	2	1% Sucrose	3.77643a	2.6164ebdac	1.91643ba	1.6607ebdac	1.3129ed	5.34de	2	1% Sucrose	2.1529e	1.5157e	0.74643h	0.74643g	1.22g	3.82d
3	2 % Sucrose	3.69714a	2.3114ba	1.88214a	1.8664ba	2.13643bdc	10.02a	3	2 % Sucrose	3.725a	2.4107edfc	1.885bac	1.8229bac	1.3129ed	5.34de	3	2 % Sucrose	1.1429g	0.9043f	0.87286hg	0.89357g	1.22g	0.71e
4	3% Sucrose	3.57571bac	2.3479ba	1.79929bac	1.8643ba	2.18571bdac	10.02a	4	3% Sucrose	3.60714abcd	2.5407ebdac	2.00143a	1.6829bdac	1.5757dc	5.87d	4	3% Sucrose	0.71h	0.71f	0.71h	0.71g	1.22g	0.71e
5	4% Sucrose	3.49929bdac	2.6771a	1.79929bac	2.1071a	2.20214bdac	10.02a	5	4% Sucrose	2.58786f	2.0443gfh	1.45714jih	1.6386ebdac	1.565dc	5.34de	5	4% Sucrose	0.71h	0.71f	0.71h	0.71g	1.22g	0.71e
6	2% Sorbitol	3.16143fe	1.43efcd	1.63714dec	1.2286gefd	2.235bdac	10.02a	6	2% Sorbitol	3.36143bdc	2.0214gfh	1.81571bdac	1.4979edfc	1.7664bc	8.46bac	6	2% Sorbitol	1.565f	1.3143e	1.01286fg	1.07714f	1.385gf	7.18bc
7	4%Sorbitol	2.6g	1.2064feg	1.46714feg	0.9386gfh	2.30071a	10.02a	7	4%Sorbitol	2.95357e	2.0264gfh	1.46714gjih	1.3864edf	1.9921ba	10.02a	7	4%Sorbitol	3.2664d	2.5043bc	1.35357bdc	1.83786bdc	1.80571bac	7.18bc
8	2% Mannitol	1.76643h	0.86fg	1.32286hg	0.8557gh	2.30071a	10.02a	8	2% Mannitol	2.60286f	1.3679ji	1.34857jk	1.3221ef	1.9507ba	9.25ba	8	2% Mannitol	3.5521bdc	2.6486bac	1.32286dc	1.73786d	1.49286ef	0.71e
9	4% Mannitol	1.10071i	0.71g	1.22h	0.71h	2.31714a	10.02a	9	4% Mannitol	1.86857g	1.6293ih	1.22k	1.2357f	1.9743ba	9.25ba	9	4% Mannitol	3.5857bdac	2.4979bc	1.22de	1.80214dc	1.54929edf	0.71e
10	1% Sucrose + 2% Sorbitol	3.40571bdec	1.7864bedc	1.63714dec	1.5771bdc	2.20214bdac	10.02a	10	1% Sucrose + 2% Sorbitol	3.645ab	2.0007gfh	1.63714fgdeih	1.8221bac	1.9143ba	9.25ba	10	1% Sucrose + 2% Sorbitol	3.9464a	2.5379bac	1.44643bac	1.89571bdc	1.94571a	8.46ab
11	1% Sucrose+ 4% Sorbitol	3.07f	1.4379efd	1.55429fde	1.2636grfd	2.26786bac	10.02a	11	1% Sucrose+ 4% Sorbitol	3.40786cbd	1.8407gh	1.66857fgdch	1.5264edfc	1.8279bac	10.02a	11	1% Sucrose+ 4% Sorbitol	3.5786bdac	2.6064bac	1.45143bac	1.725d	1.78429bac	8.46ab
12	2% Sucrose+ 2% Sorbitol	3.31143fdec	1.96bc	1.70429bdc	1.6079bdc	2.20214bdac	10.02a	12	2% Sucrose+ 2% Sorbitol	3.61929abc	2.295egdf	1.70429fbdec	1.6164ebdc	1.9764ba	9.25ba	12	2% Sucrose+ 2% Sorbitol	3.9193ba	2.5279bac	1.395bdac	1.88643bdc	1.72214bdc	8.46ab
13	2% Sucrose+ 4%Sorbitol	3.22929fde	1.8807bcd	1.73786bac	1.59bdc	2.10143d	10.02a	13	2% Sucrose+ 4%Sorbitol	3.33357dc	2.1957egf	1.69929fdec	1.8914ba	2.0607ba	10.02a	13	2% Sucrose+ 4%Sorbitol	3.6243bdac	2.4193bc	1.45143bac	1.97143bac	1.91357ba	9.25a
14	3% Sucrose+ 2% Sorbitol	3.41071bdec	2.305ba	1.68357bdc	1.72bac	2.21857bdac	10.02a	14	3% Sucrose+ 2% Sorbitol	3.56929abcd	2.91ba	1.70429fbdec	1.8921ba	2.0693ba	10.02a	14	3% Sucrose+ 2% Sorbitol	3.8186bac	2.3921c	1.42571bac	2.10929a	1.97a	9.25a
15	3% Sucrose+4% Sorbitol	3.25214fde	1.335efd	1.67071bdc	1.2586gefd	2.28429ba	10.02a	15	3% Sucrose+4% Sorbitol	3.52571abcd	2.7629bdac	1.51857fgjeih	1.8993ba	1.9371ba	9.25ba	15	3% Sucrose+4% Sorbitol	3.6207bdac	2.7357ba	1.51857ba	2.01857bac	1.91286ba	8.46ab
16	4% Sucrose+ 2% Sorbitol	3.29786fdec	1.96bc	1.72bdac	1.36efdc	2.18571bdac	10.02a	16	4% Sucrose+ 2% Sorbitol	3.49786abcd	2.4321edfc	1.72bdec	1.6636ebdac	1.9521ba	10.02a	16	4% Sucrose+ 2% Sorbitol	3.715bac	2.8357a	1.56a	1.83786bdc	1.83bac	9.25a
17	4% Sucrose+ 4% Sorbitol	3.03f	1.7657becd	1.67357bdc	1.4193edc	2.25143bdac	10.02a	17	4% Sucrose+ 4% Sorbitol	3.31571d	2.4429ebdfc	1.67357fgdec	1.7564bac	2.0879a	9.25ba	17	4% Sucrose+ 4% Sorbitol	3.455dc	2.4521bc	1.39bdac	1.93143bdac	1.98214a	8.46ab
18	1% Sucrose+2% Mannitol	3.08071f	1.3764efcd	1.44143fg	1.2843gefdc	2.30071a	10.02a	18	1% Sucrose+2% Mannitol	3.74214a	2.5757ebdac	1.46714gjih	1.8286bac	1.8479bac	8.46bac	18	1% Sucrose+2% Mannitol	3.6479bac	2.5736bac	1.32286dc	1.98929bac	1.45214f	0.71e
19	1% Sucrose+ 4% Mannitol	2.68286g	1.3821efcd	1.32286hg	1.125gefh	2.25143bdac	10.02a	19	1% Sucrose+ 4% Mannitol	3.36143bcd	2.9779a	1.44643ji	1.7814bac	2.0164ba	9.25ba	19	1% Sucrose+ 4% Mannitol	3.5207dc	2.7371ba	1.36929bdc	1.84071bdc	1.69429edc	7.58abc
20	2% Sucrose+ 2% Mannitol	2.66786g	1.4229efcd	1.4fg	1.4336edc	2.25143bdac	10.02a	20	2% Sucrose+ 2% Mannitol	3.60214abcd	2.6929bdac	1.44643ji	1.82bac	1.9107ba	8.46bac	20	2% Sucrose+ 2% Mannitol	3.7014bac	2.5871bac	1.34357bdc	1.85714bdc	1.55edf	7.58abc
21	2% Sucrose+4% Mannitol	2.57714g	1.5464efd	1.34857hg	1.4143edc	2.25143bdac	10.02a	21	2% Sucrose+4% Mannitol	3.62214abc	2.83bac	1.49786fgjih	1.9807a	1.8286bac	8.46bac	21	2% Sucrose+4% Mannitol	3.6807bac	2.5343bac	1.44643bac	2.04286ba	1.47786f	7.58abc
	5th
			Source	DF
	3rd		var	1
			trt	20
			var*trt	20
	1st
			Dependent Variable: sl
			Source	DF	Sum of Squares	Mean Square	F Value	Pr > F
			Model	51	240.057	4.707	7.91	<.0001
			Error	830	493.834	0.594981
			Corrected Total	881	733.891
					Shoot length				Root Length
			Source	DF	Anova SS	Mean Square	F Value	Pr > F	Anova SS
			rep	6	0.941235	0.156872	0.26	0.9537	4.16388
			trt	20	172.504	8.6252	14.5	<.0001	85.6906
			var	1	3.52009	3.52009	5.92	0.0152	50.8704
			period	2	20.0435	10.0218	16.84	<.0001	59.4423
			var*period	2	0.404913	0.202457	0.34	0.7117	6.53368
			var*trt	20	42.6434	2.13217	3.58	<.0001	27.8787
					Root Length
			Source	DF	Anova SS	Mean Square	F Value	Pr > F
			rep	6	4.16388	0.693981	1.38	0.2199
			trt	20	85.6906	4.28453	8.52	<.0001					Number of leaves				Number of root				s
			var	1	50.8704	50.8704	101.12	<.0001		Mean Square	F Value	Pr > F	Anova SS	Mean Square	F Value	Pr > F	Anova SS	Mean Square	F Value	Pr > F	Anova SS	Mean Square	F Value	Pr > F
			period	2	59.4423	29.7212	59.08	<.0001		0.693981	1.38	0.2199	0.0761492	0.0126915	0.16	0.986	0.51511	0.0858517	0.41	0.8749	0.385236	0.0642061	0.92	0.4802
			var*period	2	6.53368	3.26684	6.49	0.0016		4.28453	8.52	<.0001	11.1774	0.558868	7.25	<.0001	35.7417	1.78708	8.46	<.0001	26.8308	1.34154	19.21	<.0001
			var*trt	20	27.8787	1.39393	2.77	<.0001		50.8704	101.12	<.0001	0.393511	0.393511	5.11	0.0241	22.9326	22.9326	108.6	<.0001	0.423638	0.423638	6.06	0.014
										29.7212	59.08	<.0001	25.2601	12.63	163.86	<.0001	12.1805	6.09027	28.84	<.0001	60.7901	30.3951	435.15	<.0001
										3.26684	6.49	0.0016	2.50972	1.25486	16.28	<.0001	9.62796	4.81398	22.8	<.0001	0.785323	0.392662	5.62	0.0038
					Number of leaves					1.39393	2.77	<.0001	4.95462	0.247731	3.21	<.0001	11.7673	0.588366	2.79	<.0001	3.13702	0.156851	2.25	0.0014
			Source	DF	Anova SS	Mean Square	F Value	Pr > F
			rep	6	0.0761492	0.0126915	0.16	0.986
			trt	20	11.1774	0.558868	7.25	<.0001
			var	1	0.393511	0.393511	5.11	0.0241
			period	2	25.2601	12.63	163.86	<.0001
			var*period	2	2.50972	1.25486	16.28	<.0001
			var*trt	20	4.95462	0.247731	3.21	<.0001
					Number of root
			Source	DF	Anova SS	Mean Square	F Value	Pr > F
			rep	6	0.51511	0.0858517	0.41	0.8749
			trt	20	35.7417	1.78708	8.46	<.0001
			var	1	22.9326	22.9326	108.6	<.0001
			period	2	12.1805	6.09027	28.84	<.0001
			var*period	2	9.62796	4.81398	22.8	<.0001
			var*trt	20	11.7673	0.588366	2.79	<.0001
			root length				sqr value	act value
					D		2.0436	3.6763	1
					E		1.5157	1.79735	2
					F		0.9043	0.317758	3
					F		0.71	0.0041	4
					F		0.71	0.0041	5
					E		1.3143	1.22738	6
				B		C	2.5043	5.77152	7
				B	A	C	2.6486	6.51508	8
				B		C	2.4979	5.7395	9
				B	A	C	2.5379	5.94094	10
				B	A	C	2.6064	6.29332	11
				B	A	C	2.5279	5.89028	12
				B		C	2.4193	5.35301	13
				B		C	2.3921	5.22214	14
					A		2.7357	6.98405	15
					A		2.8357	7.54119	16
				B		C	2.4521	5.51279	17
				B	A	C	2.5736	6.12342	18
					A		2.7371	6.99172	19
				B	A	C	2.5871	6.19309	20
				B	A	C	2.5343	5.92268	21
				rl
			no of leaves					sqr value	act value
						E		1.15571	0.835666
						F		0.74643	0.0571577
				F		G		0.87286	0.261885
				H				0.71	0.0041
				H				0.71	0.0041
						G		1.01286	0.525885
				B	D		C	1.35357	1.33215
				B	D		C	1.32286	1.24996
					D	E		1.22	0.9884
				B		A	C	1.44643	1.59216
				B		A	C	1.45143	1.60665
				B	D	A	C	1.395	1.44603
						A	C	1.45143	1.60665	1
				B		A	C	1.42571	1.53265	2
						A		1.51857	1.80605	3
						A		1.56	1.9336	4
				B	D	A	C	1.39	1.4321	5
					D		C	1.32286	1.24996	6
				B	D		C	1.36929	1.37496	7
				B	D		C	1.34357	1.30518	8
				B		A	C	1.44643	1.59216	9
								Mean	N	10
										11
										12
										13
										14
										15
								sqr value	act value	16
			no of root			E		1.26071	1.08939	17
						G		0.74643	0.0571577	18
						G		0.89357	0.298467	19
						G		0.71	0.0041	20
						G		0.71	0.0041	21
						F		1.07714	0.660231	trt
				B	D		C	1.83786	2.87773
					D			1.73786	2.52016
				B	D		C	1.80214	2.74771
				B	D		C	1.89571	3.09372
					D			1.725	2.47563
				B	D		C	1.88643	3.05862
				B		A	C	1.97143	3.38654	1
						A		2.10929	3.9491	2
						A	C	2.01857	3.57462	3
				B	D		C	1.83786	2.87773	4
				B	D	A	C	1.93143	3.23042	5
				B		A	C	1.98929	3.45727	6
				B	D		C	1.84071	2.88821	7
				B	D		C	1.85714	2.94897	8
						A		2.04286	3.67328	9
								Mean		10
				nr						11
							sqr value	act value		12
			s %		G		1.22	0.9884	1	13
					G		1.22	0.9884	2	14
					G		1.22	0.9884	3	15
					G		1.22	0.9884	4	16
					G		1.22	0.9884	5	17
					G	F	1.385	1.41823	6	18
				B	A	C	1.80571	2.76059	7	19
				E		F	1.49286	1.72863	8	20
				E	D	F	1.54929	1.9003	9	21
					A		1.94571	3.28579	10	trt
				B	A	C	1.78429	2.68369	11
				B	D	C	1.72214	2.46577	12
					A		1.91357	3.16175	13
					A		1.97	3.3809	14
					A		1.91286	3.15903	15
				B	A	C	1.83	2.8489	16
					A		1.98214	3.42888	17
						F	1.45214	1.60871	18
				B	D	C	1.69429	2.37062	19
					D	F	1.55	1.9025	20
				E		F	1.47786	1.68407	21
							Mean		trt
				s
				shoot length				sqr value	act value
				Duncan Grouping				Mean
						E		2.0371	3.64978
						E		2.1529	4.13498
						G		1.1429	0.80622
						H		0.71	0.0041
						H		0.71	0.0041
						F		1.565	1.94922
					D			3.2664	10.1694
				B	D		C	3.5521	12.1174
				B	D	A	C	3.5857	12.3572
						A		3.9464	15.0741
				B	D	A	C	3.5786	12.3064
				B		A		3.9193	14.8609	trt
				B	D	A	C	3.6243	12.6356	1
				B		A	C	3.8186	14.0817	2
				B	D	A	C	3.6207	12.6095	3
				B		A	C	3.715	13.3012	4
					D		C	3.455	11.437	5
				B		A	C	3.6479	12.8072	6
					D		C	3.5207	11.8953	7
				B		A	C	3.7014	13.2004	8
				B		A	C	3.6807	13.0476	9
										10
										11
										12
										13
										14
										15
										16
										17
										18
										19
										20
										21
